# Supplementary material for: trans-Bis(ethyl­enediamine)­bis­{2-[N-(2-hy­droxy­eth­yl)oxamoyl­amino]­benzoato}nickel(II)
Source: Acta Crystallogr Sect E Struct Rep Online. 2010 Aug 21;66(Pt 9):m1140. doi: 10.1107/S1600536810032848 (PMC3007825; doi:10.1107/S1600536810032848)
Supplement: Supplementary file 1 [file e-66-m1140-sup1.cif]

##############################################################################
###                                                                        ###
###        Electronic paper (Acta Crystallographica Section E)             ###
###                                                                        ###
##############################################################################
#                                                                            #
# This CIF contains the data in a paper accepted for publication in Acta     #
# Crystallographica Section E. It conforms to the requirements of Notes      #
# for Authors for Section E, and has been peer reviewed under the auspices   #
# of the IUCr Commission on Journals.                                        #
#                                                                            #
# Full details of the Crystallographic Information File format               #
# are given in the paper "The Crystallographic Information File (CIF):       #
# a New Standard Archive File for Crystallography" by S. R. Hall, F. H.      #
# Allen and I. D. Brown [Acta Cryst. (1991), A47, 655-685].                  #
#                                                                            #
# The current version of the core CIF dictionary is obtainable from          #
# ftp://ftp.iucr.org/pub/cif_core.dic. The current version number is 2.4.    #
#                                                                            #
# Software is freely available for graphical display of the structure(s) in  #
# this CIF.  For information consult the CIF home page http://www.iucr.org/  #
# cif/home.html                                                              #
#                                                                            #
# This file may be used for bona fide research purposes within the           #
# scientific community so long as proper attribution is given to the journal # 
# article from which it was obtained.                                        #
#                                                                            #
##############################################################################
                                             
data_I
_audit_creation_method     SHELXL-97
_chemical_name_systematic
;
<i>trans</i>-Bis(ethylenediamine)bis{2-[<i>N</i>-(2-
hydroxyethyl)oxamoylamino]benzoato}nickel(II)
;
_chemical_name_common     ?
_chemical_formula_moiety     'C26 H38 N8 Ni O10'
_chemical_formula_sum     'C26 H38 N8 Ni O10'
_chemical_formula_iupac     '[Ni (C11 H11 N2 O5)2 (C2 H8 N2)2]'
_chemical_formula_weight     681.35
_chemical_melting_point     ?
_symmetry_cell_setting     triclinic
_symmetry_space_group_name_H-M     'P -1'
_symmetry_space_group_name_Hall     '-P 1'
loop_
    _symmetry_equiv_pos_as_xyz
    'x, y, z'
    '-x, -y, -z'
_cell_length_a     8.266(2)
_cell_length_b     10.122(3)
_cell_length_c     10.260(3)
_cell_angle_alpha     109.589(3)
_cell_angle_beta     95.720(3)
_cell_angle_gamma     103.788(3)
_cell_volume     770.1(4)
_cell_formula_units_Z     1
_cell_measurement_reflns_used     2252
_cell_measurement_theta_min     2.576
_cell_measurement_theta_max     27.008
_cell_measurement_temperature     298(2)
_exptl_crystal_description     block
_exptl_crystal_colour     green
_exptl_crystal_size_max     0.36
_exptl_crystal_size_mid     0.35
_exptl_crystal_size_min     0.32
_exptl_crystal_density_diffrn     1.469
_exptl_crystal_density_meas     ?
_exptl_crystal_density_method     'not measured'
_exptl_crystal_F_000     358
_exptl_absorpt_coefficient_mu     0.698
_exptl_absorpt_correction_type     multi-scan
_exptl_absorpt_process_details     '(SADABS; Sheldrick, 1996)'
_exptl_absorpt_correction_T_min     0.8449
_exptl_absorpt_correction_T_max     0.8965
_exptl_special_details
;
;
_diffrn_ambient_temperature     298(2)
_diffrn_radiation_type     MoK\a
_diffrn_radiation_wavelength     0.71073
_diffrn_radiation_source     'fine-focus sealed tube'
_diffrn_radiation_monochromator     graphite
_diffrn_measurement_device_type     'Bruker SMART CCD'
_diffrn_measurement_method     '\f and \w scans'
_diffrn_detector_area_resol_mean     ?
_diffrn_reflns_number     4112
_diffrn_reflns_av_R_equivalents     0.0157
_diffrn_reflns_av_sigmaI/netI     0.0311
_diffrn_reflns_theta_min     2.23
_diffrn_reflns_theta_max     25.24
_diffrn_reflns_theta_full     25.24
_diffrn_measured_fraction_theta_max     0.981
_diffrn_measured_fraction_theta_full     0.981
_diffrn_reflns_limit_h_min     -9
_diffrn_reflns_limit_h_max     5
_diffrn_reflns_limit_k_min     -12
_diffrn_reflns_limit_k_max     12
_diffrn_reflns_limit_l_min     -12
_diffrn_reflns_limit_l_max     12
_diffrn_standards_number     0
_diffrn_standards_interval_count     ?
_diffrn_standards_interval_time     ?
_diffrn_standards_decay_%     ?
_refine_special_details
;
 Refinement of F^2^ against ALL reflections.  The weighted R-factor wR and
 goodness of fit S are based on F^2^, conventional R-factors R are based
 on F, with F set to zero for negative F^2^. The threshold expression of
 F^2^ > 2sigma(F^2^) is used only for calculating R-factors(gt) etc. and is
 not relevant to the choice of reflections for refinement.  R-factors based
 on F^2^ are statistically about twice as large as those based on F, and R-
 factors based on ALL data will be even larger.
;
_reflns_number_total     2735
_reflns_number_gt     2385
_reflns_threshold_expression     I>2sigma(I)
_refine_ls_structure_factor_coef     Fsqd
_refine_ls_matrix_type     full
_refine_ls_R_factor_all     0.0411
_refine_ls_R_factor_gt     0.0330
_refine_ls_wR_factor_gt     0.0784
_refine_ls_wR_factor_ref     0.0840
_refine_ls_goodness_of_fit_ref     1.074
_refine_ls_restrained_S_all     1.074
_refine_ls_number_reflns     2735
_refine_ls_number_parameters     206
_refine_ls_number_restraints     0
_refine_ls_hydrogen_treatment     constr
_refine_ls_weighting_scheme     calc
_refine_ls_weighting_details
              'w=1/[\s^2^(Fo^2^)+(0.0403P)^2^+0.1720P] where P=(Fo^2^+2Fc^2^)/3'
_atom_sites_solution_hydrogens     geom
_atom_sites_solution_primary     direct
_atom_sites_solution_secondary     difmap
_refine_ls_shift/su_max     0.000
_refine_ls_shift/su_mean     0.000
_refine_diff_density_max     0.221
_refine_diff_density_min     -0.395
_refine_ls_extinction_method     none
_refine_ls_extinction_coef     ?
loop_
    _atom_type_symbol
    _atom_type_description
    _atom_type_scat_dispersion_real
    _atom_type_scat_dispersion_imag
    _atom_type_scat_source
    'C' 'C' 0.0033 0.0016
                         'International Tables Vol C Tables 4.2.6.8 and 6.1.1.4'
    'H' 'H' 0.0000 0.0000
                         'International Tables Vol C Tables 4.2.6.8 and 6.1.1.4'
    'N' 'N' 0.0061 0.0033
                         'International Tables Vol C Tables 4.2.6.8 and 6.1.1.4'
    'O' 'O' 0.0106 0.0060
                         'International Tables Vol C Tables 4.2.6.8 and 6.1.1.4'
    'Ni' 'Ni' 0.3393 1.1124
                         'International Tables Vol C Tables 4.2.6.8 and 6.1.1.4'
_computing_data_collection     'SMART (Bruker, 1998)'
_computing_cell_refinement     'SAINT (Bruker, 1998)'
_computing_data_reduction     'SAINT (Bruker, 1998)'
_computing_structure_solution     'SHELXS97 (Sheldrick, 2008)'
_computing_structure_refinement     'SHELXL97 (Sheldrick, 2008)'
_computing_molecular_graphics     'SHELXTL (Sheldrick, 2008)'
_computing_publication_material
                            'SHELXL97 (Sheldrick, 2008) and PLATON (Spek, 2009)'
loop_
    _atom_site_type_symbol
    _atom_site_label
    _atom_site_fract_x
    _atom_site_fract_y
    _atom_site_fract_z
    _atom_site_U_iso_or_equiv
    _atom_site_adp_type
    _atom_site_calc_flag
    _atom_site_refinement_flags
    _atom_site_occupancy
    _atom_site_disorder_assembly
    _atom_site_disorder_group
    Ni Ni1 0.0000 0.5000 0.5000 0.03350(13) Uani d S 1 . .
    O O1 0.12334(19) 0.66239(15) 0.42423(15) 0.0405(4) Uani d . 1 . .
    O O2 0.1944(3) 0.52116(18) 0.2362(2) 0.0746(6) Uani d . 1 . .
    O O3 0.2826(2) 1.19597(16) 0.59663(16) 0.0515(4) Uani d . 1 . .
    O O4 0.0627(2) 0.92690(17) 0.70836(18) 0.0548(4) Uani d . 1 . .
    O O5 0.3278(2) 1.3059(2) 1.0935(2) 0.0739(6) Uani d . 1 . .
    H H5A 0.3030 1.3824 1.1274 0.111 Uiso calc R 1 . .
    N N1 0.2153(2) 0.94573(18) 0.49224(17) 0.0349(4) Uani d . 1 . .
    H H1 0.1599 0.8678 0.5030 0.042 Uiso calc R 1 . .
    N N2 0.1282(2) 1.1741(2) 0.80736(19) 0.0435(4) Uani d . 1 . .
    H H2 0.1738 1.2541 0.7958 0.052 Uiso calc R 1 . .
    C C1 0.1939(3) 0.6434(2) 0.3180(2) 0.0411(5) Uani d . 1 . .
    C C2 0.2816(2) 0.7770(2) 0.2880(2) 0.0353(5) Uani d . 1 . .
    C C3 0.3576(3) 0.7547(3) 0.1703(2) 0.0451(5) Uani d . 1 . .
    H H3 0.3529 0.6597 0.1141 0.054 Uiso calc R 1 . .
    C C4 0.4394(3) 0.8697(3) 0.1350(3) 0.0493(6) Uani d . 1 . .
    H H4 0.4900 0.8525 0.0563 0.059 Uiso calc R 1 . .
    C C5 0.4454(3) 1.0099(3) 0.2174(3) 0.0501(6) Uani d . 1 . .
    H H5 0.4996 1.0878 0.1935 0.060 Uiso calc R 1 . .
    C C6 0.3726(3) 1.0370(3) 0.3347(2) 0.0442(5) Uani d . 1 . .
    H H6 0.3780 1.1328 0.3893 0.053 Uiso calc R 1 . .
    C C7 0.2905(2) 0.9221(2) 0.3726(2) 0.0335(4) Uani d . 1 . .
    C C8 0.2178(3) 1.0721(2) 0.5916(2) 0.0358(5) Uani d . 1 . .
    C C9 0.1276(3) 1.0487(2) 0.7090(2) 0.0376(5) Uani d . 1 . .
    C C10 0.0570(3) 1.1848(3) 0.9330(2) 0.0462(6) Uani d . 1 . .
    H H10A -0.0433 1.1021 0.9102 0.055 Uiso calc R 1 . .
    H H10B 0.0221 1.2736 0.9637 0.055 Uiso calc R 1 . .
    C C11 0.1807(3) 1.1869(3) 1.0509(2) 0.0515(6) Uani d . 1 . .
    H H11A 0.1260 1.1908 1.1308 0.062 Uiso calc R 1 . .
    H H11B 0.2125 1.0966 1.0210 0.062 Uiso calc R 1 . .
    N N3 0.2112(2) 0.42116(19) 0.49185(19) 0.0400(4) Uani d . 1 . .
    H H3A 0.1841 0.3313 0.4960 0.048 Uiso calc R 1 . .
    H H3B 0.2471 0.4148 0.4106 0.048 Uiso calc R 1 . .
    N N4 0.1301(2) 0.63455(19) 0.70438(19) 0.0418(4) Uani d . 1 . .
    H H4A 0.1743 0.7267 0.7092 0.050 Uiso calc R 1 . .
    H H4B 0.0590 0.6360 0.7655 0.050 Uiso calc R 1 . .
    C C12 0.3456(3) 0.5236(3) 0.6128(3) 0.0516(6) Uani d . 1 . .
    H H12A 0.4037 0.6070 0.5916 0.062 Uiso calc R 1 . .
    H H12B 0.4281 0.4752 0.6321 0.062 Uiso calc R 1 . .
    C C13 0.2663(3) 0.5744(3) 0.7395(3) 0.0518(6) Uani d . 1 . .
    H H13A 0.2202 0.4928 0.7675 0.062 Uiso calc R 1 . .
    H H13B 0.3519 0.6490 0.8178 0.062 Uiso calc R 1 . .
loop_
    _atom_site_aniso_label
    _atom_site_aniso_U_11
    _atom_site_aniso_U_22
    _atom_site_aniso_U_33
    _atom_site_aniso_U_12
    _atom_site_aniso_U_13
    _atom_site_aniso_U_23
    Ni1 0.0382(2) 0.0268(2) 0.0349(2) 0.01044(15) 0.00982(16) 0.00921(16)
    O1 0.0542(9) 0.0298(8) 0.0397(8) 0.0123(6) 0.0217(7) 0.0119(6)
    O2 0.1148(16) 0.0354(10) 0.0756(13) 0.0220(10) 0.0614(12) 0.0111(9)
    O3 0.0751(12) 0.0310(9) 0.0451(9) 0.0113(8) 0.0114(8) 0.0131(7)
    O4 0.0739(11) 0.0374(9) 0.0573(11) 0.0163(8) 0.0340(9) 0.0165(8)
    O5 0.0482(10) 0.0763(14) 0.0662(13) 0.0182(10) 0.0008(9) -0.0093(11)
    N1 0.0416(10) 0.0286(9) 0.0358(9) 0.0091(7) 0.0120(8) 0.0132(8)
    N2 0.0546(11) 0.0363(10) 0.0374(10) 0.0167(8) 0.0110(8) 0.0079(8)
    C1 0.0479(13) 0.0354(12) 0.0418(13) 0.0143(10) 0.0166(10) 0.0129(10)
    C2 0.0339(11) 0.0402(12) 0.0334(11) 0.0119(9) 0.0093(9) 0.0143(9)
    C3 0.0471(13) 0.0517(14) 0.0393(12) 0.0180(11) 0.0163(10) 0.0157(11)
    C4 0.0446(13) 0.0674(17) 0.0418(13) 0.0146(11) 0.0195(10) 0.0257(12)
    C5 0.0462(13) 0.0561(15) 0.0523(15) 0.0053(11) 0.0146(11) 0.0305(13)
    C6 0.0473(13) 0.0410(13) 0.0451(13) 0.0092(10) 0.0116(10) 0.0187(11)
    C7 0.0295(10) 0.0390(11) 0.0328(11) 0.0092(8) 0.0046(8) 0.0151(9)
    C8 0.0414(11) 0.0291(11) 0.0349(11) 0.0116(9) 0.0007(9) 0.0105(9)
    C9 0.0404(12) 0.0361(12) 0.0365(12) 0.0158(9) 0.0064(9) 0.0108(10)
    C10 0.0445(13) 0.0459(13) 0.0408(13) 0.0175(10) 0.0102(10) 0.0035(10)
    C11 0.0575(15) 0.0591(16) 0.0387(13) 0.0267(12) 0.0135(11) 0.0113(11)
    N3 0.0437(10) 0.0362(10) 0.0447(11) 0.0155(8) 0.0149(8) 0.0163(8)
    N4 0.0481(11) 0.0346(10) 0.0401(10) 0.0108(8) 0.0100(8) 0.0111(8)
    C12 0.0397(12) 0.0485(14) 0.0643(16) 0.0127(11) 0.0071(11) 0.0191(12)
    C13 0.0501(14) 0.0504(14) 0.0467(14) 0.0111(11) -0.0024(11) 0.0137(12)
_geom_special_details
;
 All esds (except the esd in the dihedral angle between two l.s. planes)
 are estimated using the full covariance matrix.  The cell esds are taken
 into account individually in the estimation of esds in distances, angles
 and torsion angles; correlations between esds in cell parameters are only
 used when they are defined by crystal symmetry.  An approximate (isotropic)
 treatment of cell esds is used for estimating esds involving l.s. planes.
;
loop_
    _geom_bond_atom_site_label_1
    _geom_bond_atom_site_label_2
    _geom_bond_site_symmetry_2
    _geom_bond_distance
    _geom_bond_publ_flag
    Ni1 N3 2_566 2.0829(18) ?
    Ni1 N3 . 2.0829(18) y
    Ni1 N4 2_566 2.0847(18) ?
    Ni1 N4 . 2.0847(18) y
    Ni1 O1 . 2.1357(14) y
    Ni1 O1 2_566 2.1357(14) ?
    O1 C1 . 1.267(3) ?
    O2 C1 . 1.242(3) ?
    O3 C8 . 1.222(2) ?
    O4 C9 . 1.219(3) ?
    O5 C11 . 1.401(3) ?
    O5 H5A . 0.8200 ?
    N1 C8 . 1.336(3) ?
    N1 C7 . 1.406(3) ?
    N1 H1 . 0.8600 ?
    N2 C9 . 1.329(3) ?
    N2 C10 . 1.452(3) ?
    N2 H2 . 0.8600 ?
    C1 C2 . 1.518(3) ?
    C2 C3 . 1.392(3) ?
    C2 C7 . 1.413(3) ?
    C3 C4 . 1.379(3) ?
    C3 H3 . 0.9300 ?
    C4 C5 . 1.373(4) ?
    C4 H4 . 0.9300 ?
    C5 C6 . 1.374(3) ?
    C5 H5 . 0.9300 ?
    C6 C7 . 1.394(3) ?
    C6 H6 . 0.9300 ?
    C8 C9 . 1.533(3) ?
    C10 C11 . 1.495(3) ?
    C10 H10A . 0.9700 ?
    C10 H10B . 0.9700 ?
    C11 H11A . 0.9700 ?
    C11 H11B . 0.9700 ?
    N3 C12 . 1.471(3) ?
    N3 H3A . 0.9000 ?
    N3 H3B . 0.9000 ?
    N4 C13 . 1.470(3) ?
    N4 H4A . 0.9000 ?
    N4 H4B . 0.9000 ?
    C12 C13 . 1.505(3) ?
    C12 H12A . 0.9700 ?
    C12 H12B . 0.9700 ?
    C13 H13A . 0.9700 ?
    C13 H13B . 0.9700 ?
loop_
    _geom_angle_atom_site_label_1
    _geom_angle_atom_site_label_2
    _geom_angle_atom_site_label_3
    _geom_angle_site_symmetry_1
    _geom_angle_site_symmetry_3
    _geom_angle
    _geom_angle_publ_flag
    N3 Ni1 N3 2_566 . 180.0000(10)
                                 ?
    N3 Ni1 N4 2_566 2_566 83.44(7) ?
    N3 Ni1 N4 . 2_566 96.56(7) ?
    N3 Ni1 N4 2_566 . 96.56(7) ?
    N3 Ni1 N4 . . 83.44(7) ?
    N4 Ni1 N4 2_566 . 180.0000(10)
                                 ?
    N3 Ni1 O1 2_566 . 90.32(6) ?
    N3 Ni1 O1 . . 89.68(6) ?
    N4 Ni1 O1 2_566 . 90.28(7) ?
    N4 Ni1 O1 . . 89.72(7) ?
    N3 Ni1 O1 2_566 2_566 89.68(6) ?
    N3 Ni1 O1 . 2_566 90.32(6) ?
    N4 Ni1 O1 2_566 2_566 89.72(7) ?
    N4 Ni1 O1 . 2_566 90.28(7) ?
    O1 Ni1 O1 . 2_566 180.0000(10)
                                 ?
    C1 O1 Ni1 . . 127.60(13) ?
    C11 O5 H5A . . 109.5 ?
    C8 N1 C7 . . 129.14(17) ?
    C8 N1 H1 . . 115.4 ?
    C7 N1 H1 . . 115.4 ?
    C9 N2 C10 . . 124.2(2) ?
    C9 N2 H2 . . 117.9 ?
    C10 N2 H2 . . 117.9 ?
    O2 C1 O1 . . 123.6(2) ?
    O2 C1 C2 . . 118.0(2) ?
    O1 C1 C2 . . 118.39(19) ?
    C3 C2 C7 . . 118.33(19) ?
    C3 C2 C1 . . 117.89(19) ?
    C7 C2 C1 . . 123.78(19) ?
    C4 C3 C2 . . 121.8(2) ?
    C4 C3 H3 . . 119.1 ?
    C2 C3 H3 . . 119.1 ?
    C5 C4 C3 . . 119.2(2) ?
    C5 C4 H4 . . 120.4 ?
    C3 C4 H4 . . 120.4 ?
    C4 C5 C6 . . 121.0(2) ?
    C4 C5 H5 . . 119.5 ?
    C6 C5 H5 . . 119.5 ?
    C5 C6 C7 . . 120.5(2) ?
    C5 C6 H6 . . 119.8 ?
    C7 C6 H6 . . 119.8 ?
    C6 C7 N1 . . 122.06(19) ?
    C6 C7 C2 . . 119.2(2) ?
    N1 C7 C2 . . 118.73(17) ?
    O3 C8 N1 . . 127.5(2) ?
    O3 C8 C9 . . 120.27(19) ?
    N1 C8 C9 . . 112.28(17) ?
    O4 C9 N2 . . 125.4(2) ?
    O4 C9 C8 . . 122.18(19) ?
    N2 C9 C8 . . 112.47(19) ?
    N2 C10 C11 . . 112.25(19) ?
    N2 C10 H10A . . 109.2 ?
    C11 C10 H10A . . 109.2 ?
    N2 C10 H10B . . 109.2 ?
    C11 C10 H10B . . 109.2 ?
    H10A C10 H10B . . 107.9 ?
    O5 C11 C10 . . 112.9(2) ?
    O5 C11 H11A . . 109.0 ?
    C10 C11 H11A . . 109.0 ?
    O5 C11 H11B . . 109.0 ?
    C10 C11 H11B . . 109.0 ?
    H11A C11 H11B . . 107.8 ?
    C12 N3 Ni1 . . 107.92(14) ?
    C12 N3 H3A . . 110.1 ?
    Ni1 N3 H3A . . 110.1 ?
    C12 N3 H3B . . 110.1 ?
    Ni1 N3 H3B . . 110.1 ?
    H3A N3 H3B . . 108.4 ?
    C13 N4 Ni1 . . 107.42(14) ?
    C13 N4 H4A . . 110.2 ?
    Ni1 N4 H4A . . 110.2 ?
    C13 N4 H4B . . 110.2 ?
    Ni1 N4 H4B . . 110.2 ?
    H4A N4 H4B . . 108.5 ?
    N3 C12 C13 . . 108.87(18) ?
    N3 C12 H12A . . 109.9 ?
    C13 C12 H12A . . 109.9 ?
    N3 C12 H12B . . 109.9 ?
    C13 C12 H12B . . 109.9 ?
    H12A C12 H12B . . 108.3 ?
    N4 C13 C12 . . 109.39(19) ?
    N4 C13 H13A . . 109.8 ?
    C12 C13 H13A . . 109.8 ?
    N4 C13 H13B . . 109.8 ?
    C12 C13 H13B . . 109.8 ?
    H13A C13 H13B . . 108.2 ?
loop_
    _geom_torsion_atom_site_label_1
    _geom_torsion_atom_site_label_2
    _geom_torsion_atom_site_label_3
    _geom_torsion_atom_site_label_4
    _geom_torsion_site_symmetry_1
    _geom_torsion_site_symmetry_2
    _geom_torsion_site_symmetry_3
    _geom_torsion_site_symmetry_4
    _geom_torsion
    _geom_torsion_publ_flag
    N3 Ni1 O1 C1 2_566 . . . -129.94(18) ?
    N3 Ni1 O1 C1 . . . . 50.06(18) ?
    N4 Ni1 O1 C1 2_566 . . . -46.50(18) ?
    N4 Ni1 O1 C1 . . . . 133.50(18) ?
    O1 Ni1 O1 C1 2_566 . . .  5E1(10)
                                     ?
    Ni1 O1 C1 O2 . . . . 3.4(3) ?
    Ni1 O1 C1 C2 . . . . -177.07(13) ?
    O2 C1 C2 C3 . . . . 0.0(3) ?
    O1 C1 C2 C3 . . . . -179.48(19) ?
    O2 C1 C2 C7 . . . . -179.9(2) ?
    O1 C1 C2 C7 . . . . 0.5(3) ?
    C7 C2 C3 C4 . . . . -0.2(3) ?
    C1 C2 C3 C4 . . . . 179.78(19) ?
    C2 C3 C4 C5 . . . . -0.4(4) ?
    C3 C4 C5 C6 . . . . 0.6(4) ?
    C4 C5 C6 C7 . . . . -0.1(4) ?
    C5 C6 C7 N1 . . . . 179.67(19) ?
    C5 C6 C7 C2 . . . . -0.6(3) ?
    C8 N1 C7 C6 . . . . -5.3(3) ?
    C8 N1 C7 C2 . . . . 174.97(19) ?
    C3 C2 C7 C6 . . . . 0.8(3) ?
    C1 C2 C7 C6 . . . . -179.26(19) ?
    C3 C2 C7 N1 . . . . -179.53(18) ?
    C1 C2 C7 N1 . . . . 0.5(3) ?
    C7 N1 C8 O3 . . . . 2.7(4) ?
    C7 N1 C8 C9 . . . . -176.75(18) ?
    C10 N2 C9 O4 . . . . 2.7(4) ?
    C10 N2 C9 C8 . . . . -177.83(18) ?
    O3 C8 C9 O4 . . . . -179.3(2) ?
    N1 C8 C9 O4 . . . . 0.1(3) ?
    O3 C8 C9 N2 . . . . 1.2(3) ?
    N1 C8 C9 N2 . . . . -179.35(18) ?
    C9 N2 C10 C11 . . . . 86.0(3) ?
    N2 C10 C11 O5 . . . . 60.6(3) ?
    N3 Ni1 N3 C12 2_566 . . . -10E1(10)
                                       ?
    N4 Ni1 N3 C12 2_566 . . . 166.19(14) ?
    N4 Ni1 N3 C12 . . . . -13.81(14) ?
    O1 Ni1 N3 C12 . . . . 75.94(14) ?
    O1 Ni1 N3 C12 2_566 . . . -104.06(14) ?
    N3 Ni1 N4 C13 2_566 . . . 165.48(14) ?
    N3 Ni1 N4 C13 . . . . -14.52(14) ?
    N4 Ni1 N4 C13 2_566 . . . 0E1(10)
                                     ?
    O1 Ni1 N4 C13 . . . . -104.23(15) ?
    O1 Ni1 N4 C13 2_566 . . . 75.77(15) ?
    Ni1 N3 C12 C13 . . . . 39.4(2) ?
    Ni1 N4 C13 C12 . . . . 40.2(2) ?
    N3 C12 C13 N4 . . . . -54.1(2) ?
loop_
    _geom_hbond_atom_site_label_D
    _geom_hbond_atom_site_label_H
    _geom_hbond_atom_site_label_A
    _geom_hbond_site_symmetry_A
    _geom_hbond_distance_DH
    _geom_hbond_distance_HA
    _geom_hbond_distance_DA
    _geom_hbond_angle_DHA
    N3 H3A O3 1_545 0.90 2.22 2.976(2) 141.7
    N4 H4B O2 2_566 0.90 2.30 3.001(3) 134.2
    O5 H5A O2 1_566 0.82 1.94 2.727(3) 159.9
data_global
_journal_date_recd_electronic     2010-08-09
_journal_date_accepted     2010-08-16
_journal_name_full     'Acta Crystallographica, Section E'
_journal_year     2010
_journal_volume     66
_journal_issue      9
_journal_page_first     m1140
_journal_page_last     m1140
_journal_paper_category     QM
_journal_coeditor_code     SI2287
_publ_contact_author_name     'Pro. Jun Yu'
_publ_contact_author_address
;
College of Plant Science, Tarim University,
Xinjiang 843300
People's Republic of China
;
_publ_contact_author_email     tdakxj@163.com
_publ_contact_author_fax     ?
_publ_contact_author_phone     ?
_publ_section_title
;\
<i>trans</i>-Bis(ethylenediamine)bis{2-[<i>N</i>-(2-hydroxyethyl)oxamoylamino]\
benzoato}nickel(II)
;
loop_
    _publ_author_name
    _publ_author_address
    'Jun Yu'
;
College of Plant Science, Tarim University,
Xinjiang 843300
People's Republic of China
;
