# Supplementary material for: trans-Bis(ethyl­enediamine)­bis­{2-[N-(2-hy­droxy­eth­yl)oxamoyl­amino]­benzoato}nickel(II)
Source: Acta Crystallogr Sect E Struct Rep Online. 2010 Aug 21;66(Pt 9):m1140. doi: 10.1107/S1600536810032848 (PMC3007825; doi:10.1107/S1600536810032848)
Supplement: Supplementary file 2 [file e-66-m1140-Isup2.hkl]

# 
# h,k,l, Fc-squared, Fo-squared, sigma(Fo-squared) and status flag 
# 
data_I
_shelx_title ' 100626 in P -1' 
_shelx_refln_list_code          4 
_shelx_F_calc_maximum      132.55 
_exptl_crystal_F_000       358.00 
_reflns_d_resolution_high  0.8333 
 
loop_ 
 _symmetry_equiv_pos_as_xyz 
 'x, y, z' 
 '-x, -y, -z' 
 
_cell_length_a     8.2655 
_cell_length_b    10.1215 
_cell_length_c    10.2604 
_cell_angle_alpha 109.589 
_cell_angle_beta   95.720 
_cell_angle_gamma 103.788 
 
_shelx_F_squared_multiplier     1.000 
 
loop_ 
 _refln_index_h 
 _refln_index_k 
 _refln_index_l 
 _refln_F_squared_calc 
 _refln_F_squared_meas 
 _refln_F_squared_sigma 
 _refln_observed_status 
   1   0   0     2661.11     2479.19     38.30 o 
   2   0   0     2269.89     2261.89     35.74 o 
   3   0   0       16.57       17.88      0.68 o 
   4   0   0       38.64       35.58      1.44 o 
   5   0   0      106.45       99.21      2.65 o 
   6   0   0      143.61      138.05      6.55 o 
   7   0   0       52.91       56.70      3.22 o 
   8   0   0       17.23       17.96      4.08 o 
   9   0   0       56.80       57.58      5.67 o 
  -9   1   0       45.53       59.35      6.41 o 
  -8   1   0      102.69      104.48      6.53 o 
  -7   1   0        5.30        5.18      2.55 o 
  -6   1   0      221.62      218.91      8.07 o 
  -5   1   0      332.66      289.11      8.73 o 
  -4   1   0       82.28       70.68      3.72 o 
  -3   1   0      884.73      898.06     16.55 o 
  -2   1   0       89.74       79.61      2.87 o 
  -1   1   0     1101.22     1110.22     10.06 o 
   0   1   0        1.68        1.03      1.49 o 
   1   1   0      832.34      835.90      8.21 o 
   2   1   0        2.51        3.89      0.79 o 
   3   1   0       66.00       54.25      1.18 o 
   4   1   0      215.18      199.29      2.69 o 
   5   1   0      183.62      179.14      3.46 o 
   6   1   0      453.18      454.02      8.61 o 
   7   1   0       74.33       80.06      5.73 o 
   8   1   0       38.40       44.67      5.51 o 
   9   1   0       15.18       18.76      4.42 o 
  -9   2   0      179.90      175.29      9.02 o 
  -8   2   0       75.95       72.46      5.54 o 
  -7   2   0       18.23       14.99      3.29 o 
  -6   2   0        0.53       -1.43      1.53 o 
  -5   2   0      190.11      172.05      6.45 o 
  -4   2   0      444.50      429.97     10.29 o 
  -3   2   0      273.60      263.48      4.03 o 
  -2   2   0     3797.52     3702.49     37.82 o 
  -1   2   0     2733.00     2627.26     27.21 o 
   0   2   0     1742.73     1708.15     19.69 o 
   1   2   0      223.39      194.79      3.63 o 
   2   2   0      197.89      203.11      3.56 o 
   3   2   0       24.78       32.40      1.06 o 
   4   2   0      692.32      688.28      6.77 o 
   5   2   0     1212.97     1260.81     13.82 o 
   6   2   0       67.59       66.97      4.99 o 
   7   2   0       48.96       50.89      4.73 o 
   8   2   0       17.78       22.50      4.67 o 
  -9   3   0        5.09        2.51      2.75 o 
  -8   3   0       52.02       48.66      4.69 o 
  -7   3   0      230.94      233.58      9.04 o 
  -6   3   0       12.13        8.39      2.60 o 
  -5   3   0      537.68      546.04     13.03 o 
  -4   3   0     2034.66     2057.42     24.24 o 
  -3   3   0      793.28      764.78     10.07 o 
  -2   3   0      740.53      735.41      8.72 o 
  -1   3   0     1761.82     1789.09     19.44 o 
   1   3   0        5.50        4.24      1.25 o 
   2   3   0       13.86       15.20      0.99 o 
   3   3   0      309.49      307.11      3.80 o 
   4   3   0      196.57      192.35      3.44 o 
   5   3   0       24.75       18.85      2.17 o 
   6   3   0      117.52      121.34      6.81 o 
   7   3   0       11.48       15.52      3.74 o 
   8   3   0        0.26        0.13      2.80 o 
  -9   4   0       63.80       57.29      5.36 o 
  -8   4   0       28.51       32.95      4.64 o 
  -7   4   0       10.40        8.14      2.87 o 
  -6   4   0      188.27      171.87      7.12 o 
  -5   4   0       66.57       64.07      4.09 o 
  -4   4   0      289.15      310.97      5.45 o 
  -3   4   0      968.45      986.23     13.39 o 
  -2   4   0      740.26      843.23     10.41 o 
  -1   4   0      326.58      364.00      5.72 o 
   0   4   0      263.08      265.48      4.81 o 
   1   4   0      271.37      269.68      4.23 o 
   2   4   0     1507.82     1538.72     15.45 o 
   3   4   0      841.29      860.53     11.93 o 
   4   4   0      162.66      158.41      3.60 o 
   5   4   0      227.78      223.57     13.66 o 
   6   4   0       86.37       91.04      6.26 o 
   7   4   0       17.27       24.96      4.68 o 
  -9   5   0       62.39       65.39      5.72 o 
  -8   5   0       44.43       46.50      5.33 o 
  -7   5   0       54.45       56.52      4.83 o 
  -6   5   0      407.49      368.86     11.19 o 
  -5   5   0      397.11      415.60     11.53 o 
  -4   5   0      816.72      950.54     13.34 o 
  -3   5   0       85.72       78.17      2.38 o 
  -2   5   0      130.97      123.39      3.16 o 
  -1   5   0      434.41      472.24     18.26 o 
   0   5   0      135.73      118.16      5.08 o 
   1   5   0      121.98      108.49      2.79 o 
   2   5   0      621.41      621.38      9.45 o 
   3   5   0      572.94      572.90      7.99 o 
   4   5   0       10.09        7.35      1.33 o 
   5   5   0       20.46       28.22      4.15 o 
   6   5   0       45.23       42.00      5.40 o 
   7   5   0        0.27       -1.79      2.33 o 
  -9   6   0       78.47       78.08      6.43 o 
  -8   6   0       46.20       44.62      5.32 o 
  -7   6   0      155.75      158.76      7.69 o 
  -6   6   0      234.40      231.55      9.07 o 
  -5   6   0       63.78       62.58      4.47 o 
  -4   6   0       66.92       71.44      3.02 o 
  -3   6   0       58.73       55.38      2.31 o 
  -2   6   0      358.21      376.63      6.66 o 
  -1   6   0      484.36      467.33      7.92 o 
   0   6   0      409.41      409.11      7.49 o 
   1   6   0      147.78      146.16      3.60 o 
   2   6   0      455.32      457.85      7.12 o 
   3   6   0        0.55       -1.03      1.03 o 
   4   6   0        0.52       -1.33      1.33 o 
   5   6   0       20.87       24.34      6.24 o 
   6   6   0       63.11       77.64      6.40 o 
  -9   7   0        0.71       -1.25      2.88 o 
  -8   7   0        5.36        4.46      2.91 o 
  -7   7   0       34.01       35.40      4.81 o 
  -6   7   0      216.21      218.17      9.10 o 
  -5   7   0       70.07       75.80      5.23 o 
  -4   7   0        1.60        0.17      1.54 o 
  -3   7   0        0.67        1.20      1.58 o 
  -2   7   0       38.96       37.13      2.43 o 
  -1   7   0      336.83      334.92      6.88 o 
   0   7   0     1176.44     1151.55     16.12 o 
   1   7   0      855.15      907.53     13.83 o 
   2   7   0        5.33        1.55      1.50 o 
   3   7   0      131.62      127.10      3.93 o 
   4   7   0       86.95       79.12      4.32 o 
   5   7   0        7.54        6.64      2.53 o 
  -8   8   0       37.15       29.17      5.03 o 
  -7   8   0       76.34       75.77      6.16 o 
  -6   8   0       75.46       78.20      5.86 o 
  -5   8   0       28.15       29.30      4.28 o 
  -4   8   0       38.41       40.16      3.97 o 
  -3   8   0      266.23      292.76     10.14 o 
  -2   8   0      729.79      717.49     11.60 o 
  -1   8   0      283.18      286.56     12.06 o 
   0   8   0       17.03       16.03      2.80 o 
   1   8   0      125.28      117.06      5.64 o 
   2   8   0      117.53      116.89      7.44 o 
   3   8   0        3.39        4.55      2.25 o 
   4   8   0        1.77       -0.09      1.95 o 
  -8   9   0        0.70       -1.30      2.92 o 
  -7   9   0       32.15       25.62      4.77 o 
  -6   9   0      139.90      148.57      8.26 o 
  -5   9   0       37.57       39.09      5.18 o 
  -4   9   0        0.45       -1.76      2.12 o 
  -3   9   0        3.30        5.37      2.83 o 
  -2   9   0      169.66      180.73      8.57 o 
  -1   9   0      733.26      726.96     19.65 o 
   0   9   0      157.21      168.84      8.80 o 
   1   9   0        1.32       -2.43      2.43 o 
   2   9   0        2.27       -0.30      2.78 o 
   3   9   0       35.43       39.23      5.94 o 
  -7  10   0       77.66       73.26      6.35 o 
  -6  10   0       95.34       93.89      6.88 o 
  -4  10   0      145.20      147.04      8.03 o 
  -3  10   0      151.92      170.28      8.91 o 
  -2  10   0       40.53       58.17      6.25 o 
  -1  10   0       29.34       33.63      5.26 o 
   0  10   0        8.54        6.95      3.42 o 
   1  10   0        4.98        5.05      3.69 o 
   2  10   0       43.04       38.63      6.02 o 
  -4  11   0        1.48        3.10      2.94 o 
  -3  11   0       24.61       31.70      5.18 o 
  -2  11   0       31.17       44.62      6.20 o 
  -1  11   0        0.72       -2.67      2.67 o 
   0 -11   1       81.37       98.38      7.88 o 
   1 -11   1       63.23       59.05      4.22 o 
   2 -11   1       16.36       16.42      4.14 o 
   3 -11   1       16.41       16.39      4.15 o 
   4 -11   1        5.53        5.36      3.39 o 
  -2 -10   1       53.44       63.18      4.83 o 
  -1 -10   1        8.07        6.46      2.29 o 
   0 -10   1        0.83        1.87      2.04 o 
   1 -10   1       56.22       59.19      3.59 o 
   2 -10   1      253.39      270.08      7.12 o 
   3 -10   1      288.58      294.98      7.32 o 
   4 -10   1       35.57       35.31      4.69 o 
   5 -10   1        2.03        2.49      2.44 o 
   6 -10   1       18.67       22.91      4.54 o 
   7 -10   1       81.42       85.33      6.56 o 
  -4  -9   1       56.54       57.08      4.76 o 
  -3  -9   1      226.26      231.21      5.96 o 
  -2  -9   1       55.85       61.93      3.69 o 
  -1  -9   1       25.45       30.70      4.44 o 
   0  -9   1       56.01       59.43      5.73 o 
   1  -9   1        1.13       -0.81      1.49 o 
   2  -9   1       17.29       25.71      2.74 o 
   3  -9   1        2.48        1.83      1.53 o 
   4  -9   1       32.72       33.93      2.88 o 
   5  -9   1       83.38       71.87      5.39 o 
   6  -9   1      121.60      125.01      7.26 o 
   7  -9   1       23.96       27.97      4.86 o 
   8  -9   1       13.30        9.99      4.00 o 
  -5  -8   1        0.77        0.28      1.89 o 
  -4  -8   1        0.36       -0.19      1.27 o 
  -3  -8   1       22.13       19.80      2.54 o 
  -2  -8   1      329.14      319.88      6.45 o 
  -1  -8   1       18.21       21.63      3.91 o 
   0  -8   1       31.66       37.50      3.18 o 
   1  -8   1      896.66      917.52     13.87 o 
   2  -8   1     1137.00     1223.93     17.90 o 
   3  -8   1      280.03      302.02      6.50 o 
   4  -8   1        8.58        9.71      2.04 o 
   5  -8   1       39.21       43.27      4.26 o 
   6  -8   1      139.78      134.45      7.18 o 
   7  -8   1       34.85       45.66      5.46 o 
   8  -8   1       23.52       23.25      4.58 o 
  -6  -7   1        9.58       13.79      4.40 o 
  -5  -7   1       53.88       57.22      2.88 o 
  -4  -7   1       85.63       88.50      3.35 o 
  -3  -7   1      525.83      539.91      8.52 o 
  -2  -7   1       12.66       12.32      2.47 o 
  -1  -7   1       69.32       62.19      3.15 o 
   0  -7   1      508.00      504.95      9.01 o 
   1  -7   1       90.39       83.09      3.22 o 
   2  -7   1      224.39      211.45      4.99 o 
   3  -7   1      284.85      287.93      5.80 o 
   4  -7   1       92.87      100.02      3.32 o 
   5  -7   1       31.90       32.10      3.97 o 
   6  -7   1      192.16      183.23      8.02 o 
   7  -7   1       60.90       57.17      4.89 o 
   8  -7   1       10.55       14.68      3.95 o 
   9  -7   1       14.44       11.83      3.78 o 
  -6  -6   1       41.72       39.61      5.54 o 
  -5  -6   1        0.48       -1.09      1.09 o 
  -4  -6   1       27.19       31.63      2.32 o 
  -3  -6   1      278.64      281.36      5.39 o 
  -2  -6   1      135.32      129.54      6.30 o 
  -1  -6   1       78.93       69.95      3.16 o 
   0  -6   1       52.62       48.82      3.77 o 
   1  -6   1      284.09      252.93      8.21 o 
   2  -6   1       45.34       39.19      3.14 o 
   3  -6   1      572.93      578.63      8.49 o 
   4  -6   1       66.42       63.84      2.00 o 
   5  -6   1        0.91        0.18      1.61 o 
   6  -6   1      231.04      247.52      8.98 o 
   7  -6   1      182.07      183.63      8.15 o 
   8  -6   1       78.40       83.35      5.89 o 
   9  -6   1       21.77       20.71      4.42 o 
  -7  -5   1        3.79        4.22      3.10 o 
  -6  -5   1       82.11       80.19      6.21 o 
  -5  -5   1       54.95       52.82      3.45 o 
  -4  -5   1       10.45       12.19      1.50 o 
  -3  -5   1      347.81      343.78      7.97 o 
  -2  -5   1     1209.53     1213.88     17.09 o 
  -1  -5   1      530.43      535.07      9.04 o 
   0  -5   1      426.53      422.25     10.86 o 
   1  -5   1      880.01      980.51     19.57 o 
   2  -5   1      827.06      915.45     18.13 o 
   3  -5   1        0.86        0.23      1.04 o 
   4  -5   1      261.76      259.52      3.77 o 
   5  -5   1      386.39      417.61     11.27 o 
   6  -5   1        1.10       -0.33      1.79 o 
   7  -5   1       19.21       18.49      3.45 o 
   8  -5   1       46.34       46.19      5.36 o 
   9  -5   1        4.18        1.22      2.83 o 
  -8  -4   1       13.23       14.29      4.51 o 
  -7  -4   1       63.22       62.41      5.64 o 
  -6  -4   1       27.50       39.23      4.87 o 
  -5  -4   1      169.11      170.61      3.84 o 
  -4  -4   1      268.95      272.11      9.28 o 
  -3  -4   1        0.73        1.29      1.03 o 
  -2  -4   1       99.66       97.88      3.86 o 
  -1  -4   1      186.01      190.08      4.34 o 
   0  -4   1        8.93       11.85      1.85 o 
   1  -4   1        1.15        0.63      0.93 o 
   2  -4   1      338.75      339.76      8.01 o 
   3  -4   1     1291.80     1326.94     16.49 o 
   4  -4   1      499.52      518.74      8.54 o 
   5  -4   1      141.83      123.34      5.36 o 
   6  -4   1      194.43      204.52      7.65 o 
   7  -4   1       69.74       65.07      4.77 o 
   8  -4   1      105.92      101.49      6.40 o 
   9  -4   1      112.78      104.19      6.90 o 
  -8  -3   1       12.10        8.34      3.65 o 
  -7  -3   1       54.07       55.88      5.14 o 
  -6  -3   1      125.19      133.92      7.02 o 
  -5  -3   1        2.97        1.53      0.83 o 
  -4  -3   1      262.55      263.40      4.18 o 
  -3  -3   1     3537.30     3769.64     35.08 o 
  -2  -3   1       41.58       41.84      2.82 o 
  -1  -3   1       30.38       26.10      1.65 o 
   0  -3   1      480.88      537.62      7.61 o 
   1  -3   1      420.59      420.50      8.92 o 
   2  -3   1      823.87      786.36     14.30 o 
   3  -3   1     4293.57     4150.32     46.15 o 
   4  -3   1      590.00      647.92      8.67 o 
   5  -3   1        4.18        4.13      1.70 o 
   6  -3   1       37.94       44.32      3.81 o 
   7  -3   1       20.75       23.13      3.61 o 
   8  -3   1      184.47      170.78      8.23 o 
   9  -3   1        5.50        5.65      3.07 o 
  -8  -2   1       33.52       51.24      6.12 o 
  -7  -2   1       58.00       50.30      4.82 o 
  -6  -2   1      333.14      320.56     10.87 o 
  -5  -2   1      126.93      122.98      5.10 o 
  -4  -2   1      492.13      487.77     11.73 o 
  -3  -2   1      260.76      229.93      4.64 o 
  -2  -2   1       21.97       19.95      2.15 o 
  -1  -2   1      704.94      638.06      8.45 o 
   0  -2   1    12739.59    10153.53    173.86 o 
   1  -2   1      146.37      153.60      3.78 o 
   2  -2   1      450.65      473.24      6.25 o 
   3  -2   1     1984.14     1975.69     23.04 o 
   4  -2   1        6.46        7.75      1.79 o 
   5  -2   1       43.98       39.79      3.24 o 
   6  -2   1       22.68       24.36      3.38 o 
   7  -2   1       42.65       44.57      4.78 o 
   8  -2   1       53.53       46.92      3.44 o 
   9  -2   1       81.29       76.43      4.21 o 
  -9  -1   1       59.91       65.26      6.16 o 
  -8  -1   1       31.94       34.44      5.33 o 
  -7  -1   1        6.80        8.21      2.97 o 
  -6  -1   1       95.68       87.50      5.37 o 
  -5  -1   1      641.33      643.33      9.72 o 
  -4  -1   1        3.28        0.89      0.73 o 
  -3  -1   1       16.21       12.95      1.37 o 
  -2  -1   1      576.95      571.70      8.18 o 
  -1  -1   1       44.88       40.81      1.22 o 
   0  -1   1        3.37        5.90      0.45 o 
   1  -1   1     2896.44     2871.11     31.11 o 
   2  -1   1    17568.55    12838.48    144.66 o 
   3  -1   1      426.61      418.48     10.96 o 
   4  -1   1      199.16      179.37      3.26 o 
   5  -1   1       37.97       41.10      3.23 o 
   6  -1   1      285.14      290.30      9.38 o 
   7  -1   1       79.66       85.95      4.88 o 
   8  -1   1       21.59       19.92      2.65 o 
   9  -1   1       18.22       17.34      4.14 o 
  -9   0   1      106.05      106.52      7.38 o 
  -8   0   1      128.82      144.00      7.84 o 
  -7   0   1        0.39       -1.35      1.67 o 
  -6   0   1        8.50       11.39      2.79 o 
  -5   0   1      341.43      333.68      5.65 o 
  -4   0   1     1747.34     1810.27     21.66 o 
  -3   0   1      384.68      405.08      5.93 o 
  -2   0   1      633.85      645.94      8.24 o 
  -1   0   1      651.75      672.34      8.56 o 
   1   0   1     2324.77     2387.42     21.88 o 
   2   0   1     4705.99     4463.17     40.64 o 
   3   0   1       10.97       12.84      0.98 o 
   4   0   1       73.68       70.36      1.89 o 
   5   0   1      213.05      232.23      3.97 o 
   6   0   1       65.51       69.65      4.26 o 
   7   0   1      146.52      138.40      4.77 o 
   8   0   1       76.33       73.31      5.90 o 
   9   0   1        5.54        2.40      3.07 o 
  -9   1   1       38.54       45.06      5.77 o 
  -8   1   1       79.47       82.99      5.96 o 
  -7   1   1      244.86      239.67      9.27 o 
  -6   1   1        5.21        4.49      2.21 o 
  -5   1   1       75.03       72.29      4.35 o 
  -4   1   1      329.91      338.94      5.17 o 
  -3   1   1      297.85      306.84      4.66 o 
  -2   1   1       18.53       14.12      1.01 o 
  -1   1   1     2152.84     1909.45     31.39 o 
   0   1   1     3930.81     3326.04     53.38 o 
   1   1   1      128.37      141.98      2.20 o 
   2   1   1     1814.79     1847.36     18.13 o 
   3   1   1       56.47       61.82      2.86 o 
   4   1   1       22.41       19.53      1.26 o 
   5   1   1      203.47      198.60      3.84 o 
   6   1   1      239.99      235.00      5.88 o 
   7   1   1       65.16       65.89      5.32 o 
   8   1   1        5.19        7.82      3.34 o 
  -9   2   1       88.93       92.23      6.67 o 
  -8   2   1        0.74        0.13      2.49 o 
  -7   2   1      191.22      172.50      7.78 o 
  -6   2   1       86.98       82.84      4.99 o 
  -5   2   1      654.91      628.60     14.48 o 
  -4   2   1     1356.48     1338.81     16.44 o 
  -3   2   1     1136.72     1157.23     19.79 o 
  -2   2   1       15.28       24.48      2.40 o 
  -1   2   1     1683.63     1631.95     27.52 o 
   0   2   1     1319.67     1266.62     22.21 o 
   1   2   1      315.63      304.69      4.02 o 
   2   2   1     1430.57     1502.83     14.99 o 
   3   2   1      119.96      112.65      2.52 o 
   4   2   1        5.08        3.46      0.93 o 
   5   2   1     1102.45     1141.22     13.02 o 
   6   2   1      306.27      298.56     10.53 o 
   7   2   1       18.85       16.79      3.75 o 
   8   2   1       10.26        4.28      3.14 o 
  -9   3   1      108.49      111.14      7.24 o 
  -8   3   1        8.17        7.56      3.41 o 
  -7   3   1      134.29      140.83      7.03 o 
  -6   3   1      200.63      191.99      7.58 o 
  -5   3   1      114.02      108.61      5.19 o 
  -4   3   1     1869.29     1904.27     23.31 o 
  -3   3   1     1079.25     1089.76     14.02 o 
  -2   3   1      160.05      179.31      5.09 o 
  -1   3   1        8.34        7.25      1.40 o 
   0   3   1      367.22      420.56      9.70 o 
   1   3   1      110.51      126.94      3.35 o 
   2   3   1      556.86      577.97      7.10 o 
   3   3   1      440.91      426.62      5.97 o 
   4   3   1       70.47       64.73      2.29 o 
   5   3   1      124.77      127.41      4.42 o 
   6   3   1      184.28      204.02      9.04 o 
   7   3   1       34.46       39.35      5.46 o 
   8   3   1        3.62        1.54      3.02 o 
  -9   4   1        7.50        2.13      3.02 o 
  -8   4   1       27.91       29.18      4.55 o 
  -7   4   1       93.37       97.50      6.03 o 
  -6   4   1      212.90      203.39      8.14 o 
  -5   4   1       54.53       44.86      3.65 o 
  -4   4   1      104.53       91.77      2.91 o 
  -3   4   1     1902.52     1924.44     33.16 o 
  -2   4   1     1269.65     1264.84     23.34 o 
  -1   4   1      383.50      459.09     10.85 o 
   1   4   1     1276.73     1303.75     17.40 o 
   2   4   1      557.98      542.64      9.34 o 
   3   4   1      296.93      307.03      6.80 o 
   4   4   1      135.24      127.91      5.15 o 
   5   4   1       58.48       53.62      3.76 o 
   6   4   1        4.18        6.43      2.98 o 
   7   4   1        7.83        9.47      3.59 o 
  -9   5   1        2.73       -0.63      2.91 o 
  -8   5   1       57.16       63.21      5.53 o 
  -7   5   1      174.56      174.01      8.08 o 
  -6   5   1      385.55      384.38     11.90 o 
  -5   5   1      541.87      563.79     14.42 o 
  -4   5   1       83.87       78.18      6.26 o 
  -3   5   1       29.09       24.84      2.70 o 
  -2   5   1       31.87       55.66      3.54 o 
  -1   5   1       67.99       61.74      3.82 o 
   0   5   1      180.39      189.25      6.97 o 
   1   5   1     1356.85     1354.88     18.75 o 
   2   5   1      585.30      569.53     10.26 o 
   3   5   1       62.18       62.65      3.33 o 
   4   5   1       44.32       49.57      3.40 o 
   5   5   1        0.34        0.14      1.59 o 
   6   5   1       15.75       21.24      4.27 o 
  -9   6   1       80.99       84.26      6.66 o 
  -8   6   1      147.37      134.56      7.79 o 
  -7   6   1       48.95       42.36      5.05 o 
  -6   6   1       10.05       11.02      3.14 o 
  -5   6   1        1.39        0.99      2.25 o 
  -4   6   1      309.56      325.35      9.25 o 
  -3   6   1       52.09       55.74      3.90 o 
  -2   6   1      127.75      129.24      5.95 o 
  -1   6   1       47.81       40.08      3.59 o 
   0   6   1        2.86        3.36      1.94 o 
   1   6   1      189.20      191.91      7.97 o 
   2   6   1     1255.09     1274.04     19.07 o 
   3   6   1       89.79       97.98      4.61 o 
   4   6   1       90.95       80.86      4.15 o 
   5   6   1      147.64      159.82     10.38 o 
   6   6   1       55.87       59.95      6.71 o 
  -9   7   1       74.82       72.35      6.67 o 
  -8   7   1        1.84       -2.11      2.40 o 
  -7   7   1      281.41      295.68     11.62 o 
  -6   7   1       86.07       82.95      5.99 o 
  -5   7   1        1.62        0.41      2.15 o 
  -4   7   1      112.63      109.11      5.48 o 
  -3   7   1      274.91      282.20      9.48 o 
  -2   7   1      140.74      148.46      6.94 o 
  -1   7   1      841.79      842.31     20.09 o 
   0   7   1      819.06      847.56     20.58 o 
   1   7   1      257.01      276.45     10.58 o 
   2   7   1        1.12       -0.45      1.65 o 
   3   7   1       68.15       64.61      3.92 o 
   4   7   1       46.23       51.03      4.22 o 
   5   7   1        3.29        3.07      2.14 o 
  -8   8   1        5.63        7.46      3.60 o 
  -7   8   1       41.79       36.97      5.48 o 
  -6   8   1       77.06       77.69      6.00 o 
  -5   8   1        3.23       -0.53      2.34 o 
  -4   8   1       98.77       92.92      5.73 o 
  -3   8   1      161.87      166.67      7.71 o 
  -2   8   1       39.26       46.86      4.51 o 
  -1   8   1       17.84       32.82      4.58 o 
   0   8   1       92.99       95.92      6.45 o 
   1   8   1       90.64      101.44      6.88 o 
   2   8   1       45.49       53.63      5.44 o 
   3   8   1       51.46       51.21     12.50 o 
   4   8   1       12.24       10.93      2.74 o 
  -7   9   1        7.74        9.32      3.75 o 
  -6   9   1        9.59        7.93      3.50 o 
  -4   9   1       95.36       92.67      6.07 o 
  -3   9   1       37.23       48.94      4.83 o 
  -2   9   1      162.68      176.79      8.80 o 
  -1   9   1      209.72      210.08      9.99 o 
   0   9   1       79.74       77.77      6.32 o 
   1   9   1        0.43        2.02      2.65 o 
   2   9   1        0.80       -0.67      3.05 o 
   3   9   1       17.94       12.96      4.31 o 
  -6  10   1      121.95      124.77      8.21 o 
  -4  10   1      128.15      147.38      8.15 o 
  -3  10   1       62.82       65.33      5.85 o 
  -2  10   1        0.39        0.15      2.73 o 
  -1  10   1       33.30       53.76      6.71 o 
   0  10   1       18.66       21.67      4.56 o 
   1  10   1        0.40       -0.68      3.07 o 
  -3  11   1        1.09        2.97      3.11 o 
  -2  11   1       14.06       11.47      4.51 o 
  -1 -11   2       50.59       65.81      4.41 o 
   0 -11   2       99.99      110.50      5.15 o 
   1 -11   2       66.14       71.65      4.18 o 
   2 -11   2        1.16        4.58      2.10 o 
   3 -11   2        1.55        0.57      1.70 o 
   4 -11   2       28.65       30.63      3.09 o 
   5 -11   2      134.69      132.88      7.57 o 
   6 -11   2       81.40       69.97      5.87 o 
  -3 -10   2       65.84       78.93      4.42 o 
  -2 -10   2      125.07      120.84      5.34 o 
  -1 -10   2      242.11      260.92      7.57 o 
   0 -10   2      103.95      110.95      4.85 o 
   1 -10   2       82.23       72.81      6.93 o 
   2 -10   2       56.66       61.12      3.59 o 
   3 -10   2       25.19       25.38      2.76 o 
   4 -10   2        0.37       -1.68      1.97 o 
   5 -10   2        5.89        8.10      2.88 o 
   6 -10   2       47.08       45.90      5.28 o 
   7 -10   2       13.76       15.59      3.92 o 
  -4  -9   2       62.78       59.78      3.44 o 
  -3  -9   2      128.74      134.46      4.44 o 
  -2  -9   2       15.28       20.54      2.71 o 
  -1  -9   2       13.39        7.06      1.99 o 
   2  -9   2       60.68       58.53      4.10 o 
   3  -9   2      310.65      337.02      7.29 o 
   4  -9   2      381.56      387.31      7.69 o 
   5  -9   2      269.32      261.88      9.88 o 
   6  -9   2      112.27      118.74      6.80 o 
   7  -9   2       31.46       41.06      5.24 o 
   8  -9   2        3.90        2.35      2.96 o 
  -5  -8   2        0.90        0.85      1.60 o 
  -4  -8   2        5.97        7.70      1.80 o 
  -3  -8   2      373.48      366.40      7.95 o 
  -2  -8   2      374.92      351.22      8.56 o 
  -1  -8   2      254.03      251.44      9.90 o 
   0  -8   2       76.15       65.17      4.95 o 
   1  -8   2       28.18       28.54      3.86 o 
   2  -8   2      587.30      594.31     15.54 o 
   3  -8   2      102.00      105.51      5.62 o 
   4  -8   2       42.32       36.56      2.62 o 
   5  -8   2       20.15       23.92      3.66 o 
   6  -8   2      131.74      135.36      6.88 o 
   7  -8   2       77.32       86.33      5.81 o 
   8  -8   2       45.82       53.09      5.89 o 
  -6  -7   2       61.69       69.67      7.34 o 
  -5  -7   2       68.57       63.50      3.00 o 
  -4  -7   2      126.51      133.53      4.04 o 
  -3  -7   2       74.53       74.87      3.79 o 
  -2  -7   2      213.22      207.68      5.95 o 
  -1  -7   2        0.63        0.11      1.14 o 
   0  -7   2        0.67       -0.26      1.43 o 
   1  -7   2      117.67      112.83      5.68 o 
   2  -7   2      226.14      233.78      8.24 o 
   3  -7   2      540.68      548.06     13.57 o 
   4  -7   2      181.19      187.45      4.89 o 
   5  -7   2      101.19       88.90      5.04 o 
   6  -7   2        9.30        5.31      2.52 o 
   7  -7   2        4.97        4.86      2.70 o 
   8  -7   2       45.29       35.15      4.69 o 
   9  -7   2       14.45       14.91      3.97 o 
  -7  -6   2       72.24       79.60      6.76 o 
  -6  -6   2        5.96        2.43      2.94 o 
  -5  -6   2        1.16        0.14      1.06 o 
  -4  -6   2       64.24       67.05      3.55 o 
  -3  -6   2       92.89       89.15      3.82 o 
  -2  -6   2        8.27        9.46      1.69 o 
  -1  -6   2      263.53      271.63      6.75 o 
   0  -6   2      658.35      755.79     17.23 o 
   1  -6   2      197.39      212.02      7.38 o 
   2  -6   2      865.83      895.03     18.76 o 
   3  -6   2     1280.53     1359.25     25.63 o 
   4  -6   2      489.93      470.91      8.82 o 
   5  -6   2        1.22       -1.38      1.38 o 
   6  -6   2      146.09      147.85      6.61 o 
   7  -6   2      130.89      138.15      6.84 o 
   8  -6   2       25.34       22.60      4.00 o 
   9  -6   2        2.44        1.56      2.80 o 
  -7  -5   2       24.52       13.92      3.93 o 
  -6  -5   2      189.08      203.41      9.46 o 
  -5  -5   2       71.98       70.39      3.55 o 
  -4  -5   2       49.61       51.36      2.89 o 
  -3  -5   2      556.99      561.59      9.97 o 
  -2  -5   2      198.40      203.65      5.13 o 
  -1  -5   2      201.06      173.39      4.40 o 
   0  -5   2      551.53      536.16     12.74 o 
   1  -5   2        9.10        1.88      1.32 o 
   2  -5   2      269.82      288.30      7.89 o 
   3  -5   2      526.46      567.50     15.13 o 
   4  -5   2       72.06       71.60      4.58 o 
   5  -5   2       27.06       24.96      3.08 o 
   6  -5   2       73.18       80.32      4.86 o 
   7  -5   2       37.34       41.95      4.56 o 
   8  -5   2      199.16      195.85      8.70 o 
   9  -5   2       22.35       17.40      2.91 o 
  -8  -4   2        8.33        3.07      3.05 o 
  -7  -4   2       28.15       25.61      4.64 o 
  -6  -4   2      120.96      118.78      6.89 o 
  -5  -4   2        5.89        3.09      1.39 o 
  -4  -4   2        6.38        6.58      1.45 o 
  -3  -4   2        4.30       16.21      4.18 o 
  -2  -4   2      422.23      429.62      7.51 o 
  -1  -4   2     4772.10     4921.31     45.71 o 
   0  -4   2      742.58      740.53      8.07 o 
   1  -4   2       46.06       46.20      2.66 o 
   2  -4   2      243.24      254.08      6.59 o 
   3  -4   2     1147.17     1140.28     16.41 o 
   4  -4   2      170.96      156.51      3.38 o 
   5  -4   2       65.00       56.20      3.57 o 
   6  -4   2      118.10      128.46      5.98 o 
   7  -4   2       52.64       54.52      4.42 o 
   8  -4   2       53.41       55.44      3.57 o 
   9  -4   2       63.28       61.18      3.97 o 
  -8  -3   2        3.03        1.75      3.05 o 
  -7  -3   2       57.78       58.03      5.22 o 
  -6  -3   2      139.55      125.21      6.77 o 
  -5  -3   2      176.27      182.85      5.01 o 
  -4  -3   2        3.82        1.80      1.01 o 
  -3  -3   2      391.85      380.20      6.82 o 
  -2  -3   2     2414.64     2523.91     29.62 o 
  -1  -3   2     1005.89      970.79      9.91 o 
   0  -3   2     1217.19     1189.89     11.67 o 
   1  -3   2       40.80       48.44      3.17 o 
   2  -3   2     1099.47     1110.45     13.45 o 
   3  -3   2     1270.13     1252.28     15.15 o 
   4  -3   2      496.43      502.65      7.36 o 
   5  -3   2       42.23       38.69      3.15 o 
   6  -3   2       27.11       34.30      3.87 o 
   7  -3   2       90.68       91.91      4.00 o 
   8  -3   2       19.80       24.24      2.89 o 
   9  -3   2       18.50       18.79      3.03 o 
  -9  -2   2       24.09       20.71      4.92 o 
  -8  -2   2       28.60       33.77      5.03 o 
  -7  -2   2       23.95       18.51      3.86 o 
  -6  -2   2       97.92      101.96      6.03 o 
  -5  -2   2      167.66      166.73      4.35 o 
  -4  -2   2      151.37      153.84      3.89 o 
  -3  -2   2      507.03      509.00      7.89 o 
  -2  -2   2      295.16      290.50      7.31 o 
  -1  -2   2     1274.01     1201.55     14.46 o 
   0  -2   2      133.59      162.49      2.26 o 
   1  -2   2       86.36       85.73      1.52 o 
   2  -2   2     3506.51     3454.56     31.52 o 
   3  -2   2      320.26      351.68      4.51 o 
   4  -2   2     2565.36     2587.80     26.57 o 
   5  -2   2      290.34      277.13      6.01 o 
   6  -2   2      132.28      129.83      4.36 o 
   7  -2   2      100.22      102.06      4.18 o 
   8  -2   2      133.25      136.01      5.21 o 
   9  -2   2        3.42        3.71      2.19 o 
  -9  -1   2       34.07       38.44      5.78 o 
  -8  -1   2      109.65      107.11      6.97 o 
  -7  -1   2      114.32      103.93      6.48 o 
  -6  -1   2      124.93      113.30      6.16 o 
  -5  -1   2       51.29       44.59      2.09 o 
  -4  -1   2      215.33      207.08      4.34 o 
  -3  -1   2      240.69      232.98      4.37 o 
  -2  -1   2     3882.89     3766.91     41.97 o 
  -1  -1   2     3516.84     3493.02     38.68 o 
   0  -1   2       89.61       93.38      2.14 o 
   1  -1   2      681.57      696.00      8.47 o 
   2  -1   2    13688.62    11519.90    420.41 o 
   3  -1   2     1308.17     1329.29     13.34 o 
   4  -1   2      633.54      692.88      8.06 o 
   5  -1   2      290.76      285.80     12.18 o 
   6  -1   2        7.07        6.06      1.63 o 
   7  -1   2        6.55        5.48      1.76 o 
   8  -1   2       27.98       25.50      2.96 o 
   9  -1   2       36.17       32.64      5.14 o 
  -9   0   2       74.76       73.98      6.25 o 
  -8   0   2        6.25        2.78      2.57 o 
  -7   0   2       26.56       23.28      3.82 o 
  -6   0   2      202.98      195.52      7.87 o 
  -5   0   2      595.37      593.01      8.93 o 
  -4   0   2      913.61      916.57     14.65 o 
  -3   0   2      632.90      648.97      8.92 o 
  -2   0   2      241.05      260.81      4.30 o 
  -1   0   2     2663.83     2500.21     28.11 o 
   0   0   2       86.50       88.85      4.63 o 
   1   0   2        2.96        5.46      0.65 o 
   2   0   2     1128.99     1170.97     11.84 o 
   3   0   2      327.94      313.79      4.48 o 
   4   0   2      643.61      654.73      7.98 o 
   5   0   2      518.93      497.32     22.14 o 
   6   0   2      123.68      114.35      4.13 o 
   7   0   2       30.93       36.86      4.90 o 
   8   0   2       38.02       44.32      5.48 o 
  -9   1   2       92.34       90.01      6.71 o 
  -8   1   2       34.87       41.62      5.09 o 
  -7   1   2      100.31      103.42      6.20 o 
  -6   1   2       68.85       67.19      4.64 o 
  -5   1   2      453.86      473.34      7.35 o 
  -4   1   2      450.23      460.95      7.04 o 
  -3   1   2     1841.50     1764.72     20.96 o 
  -2   1   2       27.07       28.66      1.39 o 
  -1   1   2      268.23      274.83      6.68 o 
   0   1   2     1300.01     1384.68     24.25 o 
   1   1   2     1789.49     1810.56     17.42 o 
   2   1   2     1019.01     1029.15     10.89 o 
   3   1   2      251.23      259.25      4.16 o 
   4   1   2       16.78       20.47      2.74 o 
   5   1   2      156.75      162.67      3.66 o 
   6   1   2      184.24      186.74      7.55 o 
   7   1   2      176.26      176.24      8.25 o 
   8   1   2       10.78       10.03      3.91 o 
  -9   2   2       64.47       57.99      5.59 o 
  -8   2   2       72.73       76.54      5.80 o 
  -7   2   2       22.70       20.58      3.74 o 
  -6   2   2      123.96      118.14      6.00 o 
  -5   2   2      958.70      997.74     13.29 o 
  -4   2   2      276.08      287.49      9.79 o 
  -3   2   2     2136.06     2082.69     32.24 o 
  -2   2   2     2551.89     2441.25     40.78 o 
  -1   2   2       91.90       99.77      3.84 o 
   0   2   2      113.07      107.63      4.10 o 
   1   2   2     1954.02     1884.53     18.41 o 
   2   2   2      174.36      154.10      3.02 o 
   3   2   2        0.74        1.65      0.77 o 
   4   2   2        8.61        8.48      1.49 o 
   5   2   2       41.98       45.43      6.64 o 
   6   2   2       63.22       54.80      4.68 o 
   7   2   2        0.97        3.25      2.69 o 
   8   2   2       11.25       16.88      4.18 o 
  -9   3   2       21.47       25.13      4.69 o 
  -8   3   2       35.71       27.97      4.60 o 
  -7   3   2       43.90       47.31      5.08 o 
  -6   3   2       90.93       80.68      5.05 o 
  -5   3   2       65.92       62.05      2.80 o 
  -4   3   2      121.55      114.39      3.27 o 
  -3   3   2      115.36      121.05      3.33 o 
  -2   3   2       64.09       56.51      3.11 o 
  -1   3   2      876.34      823.26     16.54 o 
   0   3   2      222.29      201.00      6.37 o 
   1   3   2      164.24      137.62      3.71 o 
   2   3   2     1273.02     1262.67     13.64 o 
   3   3   2      103.06       99.52      2.73 o 
   4   3   2      179.21      191.70      5.39 o 
   5   3   2      245.82      255.22      6.54 o 
   6   3   2       47.93       54.50      5.78 o 
   7   3   2       15.36       20.12      4.24 o 
  -9   4   2        2.07        0.21      2.84 o 
  -8   4   2       22.59       24.60      4.68 o 
  -7   4   2      173.60      180.93      8.26 o 
  -6   4   2       49.43       45.26      4.02 o 
  -5   4   2        1.94        2.31      1.21 o 
  -4   4   2     1101.73     1096.92     15.23 o 
  -3   4   2     1414.92     1420.44     26.28 o 
  -2   4   2      596.46      653.57     14.37 o 
  -1   4   2       62.51       44.48      3.18 o 
   0   4   2      102.28      133.33      5.57 o 
   1   4   2      706.11      747.50     11.69 o 
   2   4   2      553.51      560.62      9.86 o 
   3   4   2       59.60       58.18      3.10 o 
   4   4   2       26.56       28.95      2.72 o 
   5   4   2      210.08      214.62      7.50 o 
   6   4   2       23.48       28.69      4.73 o 
   7   4   2        5.91        7.71      3.52 o 
  -9   5   2       61.89       67.15      7.12 o 
  -8   5   2       23.98       24.60      4.44 o 
  -7   5   2      688.22      696.11     18.34 o 
  -6   5   2      165.02      177.42      8.12 o 
  -5   5   2       16.22       17.22      2.60 o 
  -4   5   2      138.77      140.39      4.29 o 
  -3   5   2      465.76      502.56     12.43 o 
  -2   5   2      252.40      236.89      7.88 o 
  -1   5   2       55.07       46.92      3.64 o 
   0   5   2      129.13      135.75      6.16 o 
   1   5   2       64.00       65.61      4.56 o 
   2   5   2      169.07      162.36      5.11 o 
   3   5   2        1.69       -0.10      1.33 o 
   4   5   2      154.30      179.56      6.49 o 
   5   5   2       16.51       15.98      4.91 o 
   6   5   2        6.12        1.50      3.12 o 
  -9   6   2       19.98       19.38      4.78 o 
  -8   6   2      210.67      219.27     10.32 o 
  -7   6   2      141.78      146.57      8.02 o 
  -6   6   2        5.83        3.89      2.78 o 
  -5   6   2        3.62        0.33      1.93 o 
  -4   6   2      119.03      120.63      5.76 o 
  -3   6   2      500.77      509.06     13.28 o 
  -2   6   2      224.65      206.05      7.84 o 
  -1   6   2      160.78      161.81      7.11 o 
   0   6   2       29.01       18.77      3.50 o 
   1   6   2      265.95      254.05      9.70 o 
   2   6   2      648.10      652.41     12.26 o 
   3   6   2      478.20      489.27     10.51 o 
   4   6   2        6.08        0.25      2.21 o 
   5   6   2        0.49       -1.75      1.75 o 
  -8   7   2        9.16        7.53      3.82 o 
  -7   7   2       12.47       13.59      3.97 o 
  -6   7   2       47.49       46.52      5.53 o 
  -5   7   2       13.80       14.63      3.63 o 
  -4   7   2      141.17      160.43      7.21 o 
  -3   7   2      192.42      197.86      8.19 o 
  -2   7   2      197.26      185.62      8.12 o 
  -1   7   2       99.91      103.67      6.35 o 
   0   7   2       84.06       80.92      5.75 o 
   1   7   2        0.49       -1.98      1.98 o 
   2   7   2        5.85        6.68      3.42 o 
   3   7   2       12.41       16.90      3.15 o 
   4   7   2       70.03       71.27      8.93 o 
  -8   8   2       75.99       78.44      7.10 o 
  -7   8   2      115.97      125.33      8.16 o 
  -6   8   2        1.51        2.91      3.20 o 
  -5   8   2        0.53        1.05      2.57 o 
  -4   8   2       75.26       75.60      5.42 o 
  -3   8   2      341.04      328.79     11.57 o 
  -2   8   2       77.12       86.51      5.99 o 
  -1   8   2        5.24        4.87      3.00 o 
   0   8   2       35.59       37.69      5.14 o 
   1   8   2      205.73      206.65      9.95 o 
   2   8   2       93.36       95.46      7.10 o 
   3   8   2       10.34        9.71      4.05 o 
  -7   9   2        6.79        9.06      3.86 o 
  -6   9   2       11.66       16.13      4.17 o 
  -4   9   2      300.33      296.27     11.45 o 
  -3   9   2       22.61       27.07      4.51 o 
  -2   9   2      181.93      191.23      9.50 o 
  -1   9   2      167.51      172.25      9.13 o 
   0   9   2        0.34       -2.29      2.29 o 
   1   9   2       10.32       13.84      3.84 o 
  -4  10   2       58.98       74.38      6.49 o 
  -3  10   2        2.30       -1.17      2.80 o 
  -2  10   2        1.94       -1.07      2.78 o 
  -1  10   2       28.37       24.99      5.00 o 
   0  10   2       44.39       44.99      6.58 o 
   2 -12   3       44.09       61.39      4.62 o 
   3 -12   3       15.66       16.46      2.83 o 
  -1 -11   3       47.61       51.93      4.30 o 
   0 -11   3      223.25      229.60      7.23 o 
   1 -11   3      181.53      200.94      6.66 o 
   2 -11   3        2.93        5.51      2.25 o 
   3 -11   3        8.86        7.73      2.08 o 
   4 -11   3       65.73       65.14      3.62 o 
   5 -11   3      161.96      171.98      8.26 o 
  -3 -10   3       55.71       56.43      3.63 o 
  -2 -10   3       97.94       96.70      5.58 o 
  -1 -10   3      125.54      116.99      7.51 o 
   0 -10   3       54.03       61.52      5.46 o 
   1 -10   3        1.40       -1.57      2.02 o 
   2 -10   3       52.79       48.77      4.98 o 
   3 -10   3       66.73       53.73      5.04 o 
   4 -10   3       16.61       17.74      2.29 o 
   5 -10   3      112.85      100.14      6.09 o 
   6 -10   3      229.80      219.53      9.23 o 
  -4  -9   3       85.85       80.48      3.60 o 
  -3  -9   3       47.76       52.35      4.25 o 
  -2  -9   3        2.68        1.73      1.74 o 
  -1  -9   3       60.32       47.59      4.80 o 
   0  -9   3      253.16      240.41      9.97 o 
   1  -9   3      250.18      234.87      9.57 o 
   2  -9   3       40.85       33.19      4.46 o 
   3  -9   3      199.16      191.95      8.21 o 
   4  -9   3      411.09      429.80     12.78 o 
   5  -9   3       58.95       62.56      4.67 o 
   6  -9   3        2.95        0.59      2.39 o 
  -5  -8   3       15.56        8.04      1.79 o 
  -4  -8   3      111.39      101.95      4.77 o 
  -3  -8   3      270.72      270.57      8.62 o 
  -2  -8   3      146.72      141.59      5.18 o 
  -1  -8   3       75.70       65.40      5.07 o 
   0  -8   3       74.76       82.89      5.42 o 
   1  -8   3       70.34       56.81      4.49 o 
   2  -8   3      246.75      251.18      9.09 o 
   3  -8   3      317.31      296.00      9.77 o 
   4  -8   3      129.61      126.72      4.18 o 
   5  -8   3      210.77      219.17      8.08 o 
   6  -8   3       93.16       97.81      5.68 o 
   7  -8   3       25.56       23.38      3.69 o 
  -6  -7   3       80.32       85.19      6.89 o 
  -5  -7   3      111.00      104.11      8.74 o 
  -4  -7   3       33.38       41.78      3.51 o 
  -3  -7   3        2.55        2.06      1.53 o 
  -2  -7   3        0.54       -1.00      1.53 o 
  -1  -7   3      107.00       95.19      3.73 o 
   0  -7   3        6.36        7.35      2.26 o 
   1  -7   3       75.44       74.97      4.64 o 
   2  -7   3      719.70      796.82     18.06 o 
   3  -7   3      498.10      530.36     13.34 o 
   4  -7   3       28.74       32.84      2.64 o 
   5  -7   3      138.25      130.50      5.89 o 
   6  -7   3      148.58      134.06      6.18 o 
   7  -7   3        4.52        5.58      2.60 o 
  -6  -6   3       98.50       96.12      6.98 o 
  -5  -6   3       13.32       13.44      2.37 o 
  -4  -6   3      172.13      172.09      5.46 o 
  -3  -6   3      111.32      102.98      4.47 o 
  -2  -6   3       20.91       19.38      4.06 o 
  -1  -6   3      678.99      720.49     11.45 o 
   0  -6   3      906.83      897.02     16.09 o 
   1  -6   3      228.00      220.70     13.53 o 
   2  -6   3      786.21      803.42     17.22 o 
   3  -6   3      837.94      891.47     18.33 o 
   4  -6   3       15.87       22.36      2.74 o 
   5  -6   3       61.00       55.62      3.73 o 
   6  -6   3        2.91        1.03      2.02 o 
   7  -6   3      102.97      108.94      6.02 o 
   8  -6   3       29.58       28.28      3.20 o 
   9  -6   3       10.61       10.82      3.98 o 
  -7  -5   3       85.29       86.26      6.71 o 
  -6  -5   3      104.76      111.75      6.95 o 
  -5  -5   3       58.69       56.90      3.26 o 
  -4  -5   3        7.11        5.07      1.55 o 
  -3  -5   3        2.25        0.85      1.11 o 
  -2  -5   3      290.82      288.34      7.40 o 
  -1  -5   3       17.29        6.98      1.19 o 
   0  -5   3      601.78      569.01      8.47 o 
   1  -5   3     1176.61     1232.55     16.23 o 
   2  -5   3      187.68      194.49      6.26 o 
   3  -5   3      371.03      364.43      6.20 o 
   4  -5   3       91.64       88.70      2.75 o 
   5  -5   3        5.09        5.09      1.98 o 
   6  -5   3       76.49       72.85      4.56 o 
   7  -5   3      119.64      112.95      4.56 o 
   8  -5   3       65.75       57.68      3.70 o 
   9  -5   3       19.62       19.15      4.47 o 
  -8  -4   3        2.00       -1.29      2.66 o 
  -7  -4   3        0.35        1.50      2.56 o 
  -6  -4   3       42.83       46.07      4.50 o 
  -5  -4   3      151.75      151.47      4.77 o 
  -4  -4   3        0.61       -0.46      1.04 o 
  -3  -4   3        2.67        1.72      1.29 o 
  -2  -4   3      303.64      282.84      5.67 o 
  -1  -4   3     5258.91     5496.79     50.27 o 
   0  -4   3     1592.76     1641.78     16.04 o 
   1  -4   3        1.32        0.74      0.62 o 
   2  -4   3       78.82       68.42      1.77 o 
   3  -4   3       67.50       63.54      1.95 o 
   4  -4   3      239.27      235.20      3.92 o 
   5  -4   3      500.00      508.44     11.79 o 
   6  -4   3      259.89      278.57      6.66 o 
   7  -4   3       88.22       92.48      5.57 o 
   8  -4   3       58.84       65.00      3.80 o 
   9  -4   3        3.65        4.44      2.39 o 
  -8  -3   3       72.66       70.26      6.23 o 
  -7  -3   3       59.91       70.87      5.76 o 
  -6  -3   3      158.96      157.39      7.60 o 
  -5  -3   3       91.41       85.87      4.24 o 
  -4  -3   3      473.20      450.69     10.65 o 
  -3  -3   3       17.02       12.09      1.48 o 
  -2  -3   3     1281.17     1374.28     17.34 o 
  -1  -3   3     4549.06     4553.02     41.27 o 
   0  -3   3       46.98       45.79      1.35 o 
   1  -3   3       36.63       39.01      2.58 o 
   2  -3   3      478.15      458.97      5.49 o 
   3  -3   3        7.88        7.63      0.82 o 
   4  -3   3      934.84      999.44     10.95 o 
   5  -3   3      486.22      476.39      8.60 o 
   6  -3   3      170.86      172.09      5.11 o 
   7  -3   3       37.31       34.28      5.35 o 
   8  -3   3      101.85      102.46      5.15 o 
   9  -3   3       20.20       27.08      4.81 o 
  -9  -2   3       19.54       26.28      5.14 o 
  -8  -2   3      220.18      214.99     10.15 o 
  -7  -2   3       57.21       61.59      5.21 o 
  -6  -2   3      208.29      218.35      8.86 o 
  -5  -2   3      107.46      104.43      3.52 o 
  -4  -2   3      196.68      183.69      4.42 o 
  -3  -2   3      329.99      327.61      5.91 o 
  -2  -2   3      178.21      176.15      3.70 o 
  -1  -2   3     2183.85     2123.35     19.94 o 
   0  -2   3      871.04      906.16      9.20 o 
   1  -2   3      586.57      562.31      8.12 o 
   2  -2   3       17.02       14.55      0.91 o 
   3  -2   3      284.60      296.38      4.23 o 
   4  -2   3     6296.81     6077.37     55.28 o 
   5  -2   3     1128.52     1066.19     15.19 o 
   6  -2   3       16.59       11.55      2.83 o 
   7  -2   3       13.61       14.25      2.31 o 
   8  -2   3       14.11       13.90      5.37 o 
   9  -2   3       20.85       23.44      3.84 o 
  -9  -1   3        2.30       -1.95      2.53 o 
  -8  -1   3       71.00       88.63      6.45 o 
  -7  -1   3       45.29       46.10      4.50 o 
  -6  -1   3      309.59      294.37     10.06 o 
  -5  -1   3      131.52      126.92      4.53 o 
  -4  -1   3      138.82      143.27      3.69 o 
  -3  -1   3     1102.42     1174.71     15.08 o 
  -2  -1   3      795.47      796.66     17.11 o 
  -1  -1   3      768.74      807.22     15.20 o 
   0  -1   3      161.04      159.50      2.30 o 
   1  -1   3       97.40       90.42      2.23 o 
   2  -1   3      299.95      328.45      4.39 o 
   3  -1   3      742.12      762.18      8.69 o 
   4  -1   3       59.13       49.32      1.90 o 
   5  -1   3      375.15      353.89      7.18 o 
   6  -1   3      336.32      333.35      7.44 o 
   7  -1   3        9.49       12.17      3.44 o 
   8  -1   3        7.19        8.73      2.34 o 
  -9   0   3      105.92      102.76      7.19 o 
  -8   0   3       17.81       16.25      3.97 o 
  -7   0   3       75.67       73.03      5.39 o 
  -6   0   3      464.83      463.99     13.10 o 
  -5   0   3     1320.92     1407.63     18.29 o 
  -4   0   3      126.87      117.21      3.20 o 
  -3   0   3      331.38      398.07      6.52 o 
  -2   0   3        9.59       15.04      1.24 o 
  -1   0   3       70.88       67.09      1.98 o 
   0   0   3      250.79      255.47      4.70 o 
   1   0   3      548.31      543.40      6.34 o 
   2   0   3     1583.48     1679.96     16.70 o 
   3   0   3      323.63      320.88      4.85 o 
   4   0   3      363.49      356.18      7.81 o 
   5   0   3       63.55       61.32      2.93 o 
   6   0   3        0.85       -0.19      1.23 o 
   7   0   3        1.02        0.22      1.45 o 
   8   0   3       27.05       37.68      5.21 o 
  -9   1   3        1.26       -2.60      2.60 o 
  -8   1   3       48.22       51.71      5.85 o 
  -7   1   3      141.89      140.37      7.34 o 
  -6   1   3      152.95      146.70      6.80 o 
  -5   1   3        0.72        1.04      0.90 o 
  -4   1   3      238.75      232.43      4.77 o 
  -3   1   3     1777.41     1864.10     22.58 o 
  -2   1   3      171.61      166.94      3.68 o 
  -1   1   3     1234.56     1309.58     24.03 o 
   0   1   3     1830.06     1867.97     32.89 o 
   1   1   3     2263.18     2235.73     30.97 o 
   2   1   3     1040.03     1070.07     11.66 o 
   3   1   3      129.13      111.60      2.83 o 
   4   1   3      266.65      272.55      4.85 o 
   5   1   3       89.13       93.32      2.98 o 
   6   1   3       16.58       11.17      2.07 o 
   7   1   3       15.59       14.06      3.60 o 
   8   1   3       44.08       46.55      5.80 o 
  -9   2   3       45.53       44.86      5.86 o 
  -8   2   3       63.65       58.63      5.27 o 
  -7   2   3      380.51      362.88     12.03 o 
  -6   2   3       33.09       35.94      4.18 o 
  -5   2   3       16.19       19.10      1.69 o 
  -4   2   3      413.32      425.24      7.36 o 
  -3   2   3        6.14        5.80      1.39 o 
  -2   2   3       65.06       69.79      3.65 o 
  -1   2   3      449.42      459.48     10.90 o 
   0   2   3        9.84        6.09      1.68 o 
   1   2   3     1964.61     2063.66     20.45 o 
   2   2   3      231.06      231.84      4.15 o 
   3   2   3      293.13      324.43      5.79 o 
   4   2   3      141.77      142.47      4.43 o 
   5   2   3      266.52      267.50      5.32 o 
   6   2   3       45.79       49.11      4.62 o 
   7   2   3       56.27       72.91      5.91 o 
  -9   3   3       59.54       52.74      6.16 o 
  -8   3   3       77.97       74.10      5.84 o 
  -7   3   3       84.08       79.80      5.60 o 
  -6   3   3        1.80        1.45      1.86 o 
  -5   3   3        2.18        5.07      1.31 o 
  -4   3   3      358.52      357.52     19.83 o 
  -3   3   3       80.63       70.98      2.85 o 
  -2   3   3      428.66      416.93     10.58 o 
  -1   3   3     2210.07     2194.09     38.89 o 
   0   3   3     1660.12     1716.26     31.81 o 
   1   3   3       50.19       43.03      3.45 o 
   2   3   3       84.26       75.72      6.97 o 
   3   3   3       37.97       38.11      2.05 o 
   4   3   3        0.48       -0.94      0.94 o 
   5   3   3       88.92      104.68      6.27 o 
   6   3   3       48.64       49.92      4.90 o 
   7   3   3       68.02       72.99      6.26 o 
  -9   4   3        3.81        3.11      3.37 o 
  -8   4   3      101.47       87.90      6.40 o 
  -7   4   3      179.83      184.88      8.51 o 
  -6   4   3       24.81       24.85      3.92 o 
  -5   4   3      167.95      173.54      4.83 o 
  -4   4   3      602.65      648.96     10.73 o 
  -3   4   3     1287.95     1257.19     24.61 o 
  -2   4   3      205.96      180.66      6.75 o 
  -1   4   3      343.96      351.43     10.15 o 
   0   4   3       77.76       68.23      4.35 o 
   1   4   3        6.59        3.84      1.99 o 
   2   4   3      156.24      165.97     11.22 o 
   3   4   3      144.87      139.15      6.10 o 
   4   4   3       27.25       27.92      2.99 o 
   5   4   3        3.22        1.86      1.97 o 
   6   4   3      108.38      120.77      7.55 o 
  -9   5   3       34.73       25.13      5.03 o 
  -8   5   3        8.35        8.15      3.83 o 
  -7   5   3        1.20       -0.66      2.24 o 
  -6   5   3      344.31      382.19     12.60 o 
  -5   5   3        3.88        3.22      1.43 o 
  -4   5   3        0.73        1.12      1.28 o 
  -3   5   3      181.80      190.41      7.30 o 
  -2   5   3      600.11      647.76     15.82 o 
  -1   5   3      164.72      174.43      7.29 o 
   0   5   3       51.03       48.91      4.14 o 
   1   5   3       17.23       18.10      3.50 o 
   2   5   3       10.51       10.46      2.21 o 
   3   5   3      127.52      129.20      4.96 o 
   4   5   3      462.20      475.09     10.45 o 
   5   5   3      231.39      252.51      7.63 o 
  -9   6   3        0.92        3.61      3.48 o 
  -8   6   3      153.93      167.86      9.29 o 
  -7   6   3      547.56      577.21     17.43 o 
  -6   6   3        3.86        4.88      2.76 o 
  -5   6   3      192.75      196.72      5.79 o 
  -4   6   3      153.84      157.66      7.00 o 
  -3   6   3       66.53       71.42      5.09 o 
  -2   6   3      431.28      434.96     12.89 o 
  -1   6   3      153.13      138.82      7.13 o 
   0   6   3        3.82        1.00      2.17 o 
   1   6   3      133.42      121.52      6.95 o 
   2   6   3      217.74      216.84      9.65 o 
   3   6   3       24.89       27.10      3.30 o 
   4   6   3       14.38       21.31      8.79 o 
   5   6   3       11.06        4.26      2.99 o 
  -8   7   3       68.33       69.00      6.68 o 
  -7   7   3       39.84       45.63      6.13 o 
  -6   7   3       76.19       76.16      6.13 o 
  -5   7   3      144.29      158.35      5.53 o 
  -4   7   3       92.81      103.28      6.23 o 
  -3   7   3        0.90       -1.95      1.95 o 
  -2   7   3      158.33      152.45      7.71 o 
  -1   7   3      307.16      288.65     11.03 o 
   0   7   3       17.91       15.16      3.63 o 
   1   7   3        2.66        3.21      2.73 o 
   2   7   3      152.16      147.67      8.55 o 
   3   7   3      243.01      244.02     11.22 o 
   4   7   3       54.43       55.81      5.51 o 
  -7   8   3       92.78      107.90      7.92 o 
  -6   8   3        9.64        6.66      3.61 o 
  -5   8   3       10.66        5.95      3.36 o 
  -4   8   3        0.43        1.26      2.48 o 
  -3   8   3      156.40      147.57      7.97 o 
  -2   8   3      252.24      259.77     10.87 o 
  -1   8   3       95.70       93.09      6.81 o 
   0   8   3      106.74      106.71      7.43 o 
   1   8   3       54.70       61.88      6.95 o 
   2   8   3       56.61       69.78      7.24 o 
  -6   9   3      117.39      127.75      8.50 o 
  -4   9   3       25.80       35.25      5.55 o 
  -3   9   3       18.38       19.27      4.41 o 
  -2   9   3       41.88       48.13      6.09 o 
  -1   9   3       59.29       51.79      6.50 o 
   0   9   3        0.39       -0.51      2.62 o 
   1   9   3        9.86       12.31      4.52 o 
  -4  10   3       26.76       32.09      5.64 o 
  -3  10   3       21.25       17.86      4.91 o 
  -2  10   3       75.19       65.89      7.48 o 
   3 -12   4       24.53       26.15      3.24 o 
  -1 -11   4       25.00       16.49      4.18 o 
   0 -11   4      153.54      145.20      8.68 o 
   1 -11   4      209.87      215.29     10.35 o 
   2 -11   4       32.47       39.63      5.39 o 
   3 -11   4        4.26        4.00      2.84 o 
   4 -11   4       30.04       30.61      4.74 o 
  -3 -10   4       42.51       32.97      5.05 o 
  -2 -10   4       56.09       60.46      6.65 o 
  -1 -10   4       12.10       13.27      3.74 o 
   0 -10   4        0.74        0.08      2.47 o 
   1 -10   4        1.28        1.76      2.25 o 
   2 -10   4      301.00      301.29     11.49 o 
   3 -10   4      133.27      129.54      7.29 o 
   4 -10   4       27.33       25.97      4.11 o 
   7 -10   4       16.95       18.54      4.17 o 
  -4  -9   4       47.73       43.06      5.96 o 
  -3  -9   4       41.99       42.08      4.71 o 
  -2  -9   4        1.86        1.51      1.69 o 
  -1  -9   4      213.73      211.37      9.52 o 
   0  -9   4      204.73      190.47      8.80 o 
   1  -9   4      157.83      156.28      7.75 o 
   2  -9   4      107.69      108.98      6.35 o 
   3  -9   4        3.05        3.44      1.44 o 
   4  -9   4       93.81      100.05      5.87 o 
   6  -9   4       76.62       71.51      5.66 o 
   7  -9   4       27.76       27.24      4.71 o 
  -5  -8   4       14.64       17.80      2.95 o 
  -4  -8   4      189.83      178.93     10.19 o 
  -3  -8   4      215.84      214.80     10.04 o 
  -2  -8   4       25.33       18.20      5.48 o 
  -1  -8   4        6.48        1.32      1.90 o 
   0  -8   4       42.86       41.23      4.01 o 
   1  -8   4      105.22       92.63      5.58 o 
   2  -8   4       45.84       36.12      2.37 o 
   3  -8   4      226.31      226.17      5.82 o 
   4  -8   4       10.81       12.39      1.49 o 
   5  -8   4       17.66       18.42      3.38 o 
   6  -8   4       40.83       48.90      5.39 o 
   7  -8   4       64.92       62.36      5.71 o 
   8  -8   4        4.90        3.02      3.01 o 
  -6  -7   4        8.84       10.27      3.75 o 
  -5  -7   4       89.56       93.80      4.54 o 
  -4  -7   4       11.60       14.20      4.20 o 
  -3  -7   4       12.70       17.41      2.34 o 
  -2  -7   4      243.77      243.96      6.31 o 
  -1  -7   4      111.30      101.96      3.80 o 
   0  -7   4        1.69       -0.64      1.50 o 
   1  -7   4      345.47      355.20      8.26 o 
   2  -7   4     1164.19     1139.50     16.19 o 
   3  -7   4      391.13      383.30      8.48 o 
   4  -7   4      117.63      115.37      3.09 o 
   5  -7   4       60.14       62.52      3.12 o 
   6  -7   4       53.63       49.44      4.76 o 
   7  -7   4        6.08        4.05      2.65 o 
   8  -7   4       11.27        4.68      3.07 o 
  -7  -6   4       32.16       37.14      5.57 o 
  -6  -6   4      145.28      157.58      8.55 o 
  -5  -6   4       63.57       62.76      3.55 o 
  -4  -6   4       77.03       85.14      9.41 o 
  -3  -6   4       57.33       51.04      2.91 o 
  -2  -6   4       76.87       77.68      3.45 o 
  -1  -6   4      557.97      550.00     16.04 o 
   0  -6   4      126.41      120.45      3.34 o 
   1  -6   4        2.52        3.59      1.11 o 
   2  -6   4      511.97      470.28     10.04 o 
   3  -6   4      181.46      173.72      3.54 o 
   4  -6   4       17.18       15.65      2.37 o 
   5  -6   4      154.30      162.89      4.73 o 
   6  -6   4       19.34       18.45      3.83 o 
   7  -6   4       38.68       43.64      5.22 o 
   8  -6   4       74.27       73.76      6.21 o 
  -7  -5   4      183.97      188.32      9.63 o 
  -6  -5   4       31.26       36.08      4.87 o 
  -5  -5   4        8.27        2.55      1.63 o 
  -4  -5   4       70.22       69.53      3.36 o 
  -3  -5   4       38.22       34.10      2.30 o 
  -2  -5   4       42.97       41.88      2.32 o 
  -1  -5   4      234.58      218.85      3.61 o 
   0  -5   4       45.89       35.38      2.02 o 
   1  -5   4     2199.97     2316.98     28.24 o 
   2  -5   4      974.08      968.70     13.70 o 
   3  -5   4       10.32       11.28      1.92 o 
   4  -5   4       21.04       18.38      1.78 o 
   5  -5   4       24.68       28.98      2.40 o 
   6  -5   4       70.50       73.52      3.40 o 
   7  -5   4      153.13      153.65      8.07 o 
   8  -5   4      156.74      144.59      8.37 o 
  -8  -4   4        9.46        4.69      3.48 o 
  -7  -4   4       14.29       14.19      3.78 o 
  -6  -4   4       82.79       84.03      5.80 o 
  -5  -4   4       71.13       69.23      5.07 o 
  -4  -4   4      287.71      272.41      6.27 o 
  -3  -4   4      397.31      406.87     11.14 o 
  -2  -4   4      805.54      839.11     12.07 o 
  -1  -4   4      429.39      435.56      5.55 o 
   0  -4   4     1267.88     1317.77     14.86 o 
   1  -4   4      254.63      241.34      7.20 o 
   2  -4   4      320.46      311.25      4.34 o 
   3  -4   4      184.70      184.95      3.31 o 
   4  -4   4      425.23      434.47      6.04 o 
   5  -4   4      227.99      218.93      5.37 o 
   6  -4   4       42.37       39.06      2.94 o 
   7  -4   4       21.90       15.13      3.63 o 
   8  -4   4       42.55       44.08      5.67 o 
   9  -4   4       15.96       13.77      4.19 o 
  -8  -3   4      107.34      119.13      7.87 o 
  -7  -3   4       14.30       15.49      3.87 o 
  -6  -3   4       18.52       13.27      3.24 o 
  -5  -3   4       87.01       88.35      3.50 o 
  -4  -3   4       83.97       79.76      3.15 o 
  -3  -3   4      307.01      312.14      6.13 o 
  -2  -3   4      148.04      159.35      4.11 o 
  -1  -3   4      968.70     1039.25     11.54 o 
   0  -3   4      130.42      125.75      2.16 o 
   1  -3   4        3.41       10.80      2.17 o 
   2  -3   4       54.26       65.94      2.67 o 
   3  -3   4       79.91       72.85      1.97 o 
   4  -3   4       36.60       36.27      1.74 o 
   5  -3   4      278.06      289.75      7.20 o 
   6  -3   4     1282.63     1235.64     40.61 o 
   7  -3   4       39.96       43.96      3.41 o 
   8  -3   4        3.11        0.93      2.83 o 
  -9  -2   4       63.99       76.20      7.87 o 
  -8  -2   4       35.29       37.65      5.50 o 
  -7  -2   4       15.09       14.46      3.56 o 
  -6  -2   4      612.90      634.12     16.46 o 
  -5  -2   4      469.50      474.58     15.33 o 
  -4  -2   4      745.48      751.59     11.38 o 
  -3  -2   4       45.88       42.60      2.12 o 
  -2  -2   4        3.88        7.17      1.43 o 
  -1  -2   4      149.45      151.37      2.60 o 
   0  -2   4     2769.55     2781.88     63.49 o 
   1  -2   4     1076.11     1119.54     22.77 o 
   2  -2   4        0.97        0.28      0.49 o 
   3  -2   4       13.78        9.41      1.00 o 
   4  -2   4      619.37      626.06      7.93 o 
   5  -2   4      602.22      633.79     10.56 o 
   6  -2   4      128.35      111.20      6.62 o 
   7  -2   4       13.12       17.05      2.46 o 
   8  -2   4       59.85       63.45      5.71 o 
  -9  -1   4        6.62       -1.79      2.76 o 
  -8  -1   4        0.99       -2.00      2.00 o 
  -7  -1   4      198.80      199.95      8.88 o 
  -6  -1   4       44.16       43.51      4.69 o 
  -5  -1   4      724.44      732.01     11.39 o 
  -4  -1   4     1327.91     1388.10     18.20 o 
  -3  -1   4     1557.90     1680.59     20.86 o 
  -2  -1   4       60.20       45.43      1.93 o 
  -1  -1   4       69.22       86.62      2.89 o 
   0  -1   4        2.09        0.53      0.77 o 
   1  -1   4     1097.42     1137.30     15.29 o 
   2  -1   4      240.12      236.26      3.75 o 
   3  -1   4        5.23        0.84      1.70 o 
   4  -1   4     1434.27     1422.84     18.03 o 
   5  -1   4      144.54      144.16      9.59 o 
   6  -1   4        0.63       -0.52      1.31 o 
   7  -1   4        9.16        6.74      2.05 o 
   8  -1   4       10.62       11.21      2.43 o 
  -9   0   4        1.52       -0.49      2.92 o 
  -8   0   4       55.21       57.49      5.30 o 
  -7   0   4       62.68       64.57      5.40 o 
  -6   0   4       92.41       93.25      5.71 o 
  -5   0   4      340.93      350.80      6.80 o 
  -4   0   4      543.21      562.34      9.05 o 
  -3   0   4     2118.38     2404.01     28.63 o 
  -2   0   4      139.22      172.98      3.89 o 
  -1   0   4     3497.24     3491.87     53.86 o 
   0   0   4      594.20      595.29      9.23 o 
   1   0   4     1169.60     1222.93     16.44 o 
   2   0   4      842.73      892.69     12.27 o 
   3   0   4      152.45      158.53      3.44 o 
   4   0   4      404.94      415.92      6.41 o 
   5   0   4      324.69      332.40     15.15 o 
   6   0   4        0.88        0.21      1.40 o 
   7   0   4       10.39       14.69      2.49 o 
   8   0   4       26.02       29.80      4.94 o 
  -9   1   4       21.26       21.57      4.65 o 
  -8   1   4      105.01       95.06      6.62 o 
  -7   1   4      290.03      305.14     11.09 o 
  -6   1   4      186.73      196.05      8.14 o 
  -5   1   4      510.79      535.61     13.25 o 
  -4   1   4      559.48      515.24      9.02 o 
  -3   1   4       38.15       38.50      2.95 o 
  -2   1   4      235.33      248.26      5.04 o 
  -1   1   4      580.85      588.23     13.65 o 
   0   1   4     2950.65     2850.32     49.19 o 
   1   1   4      376.64      402.36      7.40 o 
   2   1   4        7.45        6.21      1.06 o 
   3   1   4       86.89       85.88      2.67 o 
   4   1   4        5.29        3.40      1.19 o 
   5   1   4        3.87        3.23      1.46 o 
   6   1   4       47.78       51.48      3.28 o 
   7   1   4       26.12       27.11      4.32 o 
  -9   2   4      138.47      126.76      7.97 o 
  -8   2   4      104.47       99.27      6.68 o 
  -7   2   4       96.45       91.41      6.07 o 
  -6   2   4       43.00       40.70      3.96 o 
  -5   2   4        2.03        3.23      1.25 o 
  -4   2   4      258.69      265.95      5.83 o 
  -3   2   4      391.59      393.79      7.21 o 
  -2   2   4        0.89       -0.09      1.32 o 
  -1   2   4       55.00       46.37      3.60 o 
   0   2   4     1000.11     1006.92     20.91 o 
   1   2   4     1192.44     1228.49     24.65 o 
   2   2   4      574.07      624.36      8.35 o 
   3   2   4        0.96        0.42      0.92 o 
   4   2   4       14.44       13.88      1.68 o 
   5   2   4       12.24       13.61      1.84 o 
   6   2   4       27.49       30.30      4.53 o 
   7   2   4       52.85       57.46      5.32 o 
  -9   3   4       34.89       23.95      4.80 o 
  -8   3   4       38.80       39.13      5.37 o 
  -7   3   4        6.28        4.27      2.66 o 
  -6   3   4        0.50        0.41      2.16 o 
  -5   3   4       70.74       69.64      3.13 o 
  -4   3   4      120.80      113.29      6.76 o 
  -3   3   4      453.29      436.81     11.58 o 
  -2   3   4     1367.73     1413.45     27.70 o 
  -1   3   4     1325.80     1310.33     26.10 o 
   0   3   4      234.94      233.27      8.24 o 
   1   3   4      244.08      250.17      8.87 o 
   2   3   4       52.01       57.55      2.94 o 
   3   3   4       46.05       46.50      2.31 o 
   4   3   4      232.66      244.02      5.27 o 
   5   3   4       70.55       77.12      4.06 o 
   6   3   4       33.80       46.60      5.73 o 
  -9   4   4       51.75       60.46      7.04 o 
  -8   4   4      230.33      227.50     10.31 o 
  -7   4   4      156.25      157.08      8.08 o 
  -6   4   4       66.23       64.00      5.13 o 
  -5   4   4      303.33      309.09      7.04 o 
  -4   4   4      892.95      875.52     13.79 o 
  -3   4   4       27.88       33.29      3.86 o 
  -2   4   4       86.75       80.97      4.94 o 
  -1   4   4      112.06      112.58      5.85 o 
   0   4   4      104.95      109.93      5.90 o 
   1   4   4       76.45       82.60      5.37 o 
   2   4   4       59.34       59.95      4.87 o 
   3   4   4        0.43       -1.42      1.42 o 
   4   4   4        2.59        0.81      2.31 o 
   5   4   4       17.11       13.01      5.26 o 
   6   4   4      146.61      157.32      8.74 o 
  -9   5   4        1.94       -2.62      2.62 o 
  -8   5   4        4.65        0.03      2.76 o 
  -7   5   4       32.61       29.08      4.91 o 
  -6   5   4      185.73      193.10      9.04 o 
  -5   5   4      951.70      981.46     15.63 o 
  -4   5   4      210.26      206.07      5.96 o 
  -3   5   4      259.00      253.19      9.19 o 
  -2   5   4      154.92      159.62      7.40 o 
  -1   5   4      156.91      161.57      7.58 o 
   0   5   4        6.67        4.73      2.56 o 
   1   5   4       82.90       81.72      5.81 o 
   2   5   4      147.16      136.36      7.57 o 
   3   5   4      141.56      148.80     11.78 o 
   4   5   4      128.10      128.43      5.45 o 
   5   5   4       44.30       62.19      6.62 o 
  -8   6   4        2.96        1.89      3.05 o 
  -7   6   4      156.80      160.19      8.95 o 
  -6   6   4      143.92      148.52      8.17 o 
  -5   6   4        3.22        3.54      1.94 o 
  -4   6   4      151.59      145.14      7.22 o 
  -3   6   4       72.21       74.37      5.54 o 
  -2   6   4      155.32      142.24      7.36 o 
  -1   6   4       60.75       64.51      5.27 o 
   0   6   4       15.29       12.73      3.43 o 
   1   6   4       55.00       48.76      5.62 o 
   2   6   4       83.81       86.64      6.52 o 
   3   6   4       26.27       30.25      5.30 o 
   4   6   4       25.15       28.42      3.69 o 
  -8   7   4       15.40       13.30      4.85 o 
  -7   7   4      137.57      156.62      9.23 o 
  -6   7   4      237.42      261.11     11.48 o 
  -5   7   4      205.51      203.19      6.59 o 
  -4   7   4        8.98        6.75      3.19 o 
  -3   7   4      104.45       82.22      6.20 o 
  -2   7   4        1.12       -2.15      2.16 o 
  -1   7   4      269.72      257.92     10.98 o 
   0   7   4       99.02      109.23      7.28 o 
   1   7   4       14.95       19.17      4.44 o 
   2   7   4      124.72      126.05      8.32 o 
   3   7   4       99.63      108.08      8.14 o 
  -7   8   4       80.30       82.41      7.17 o 
  -6   8   4       78.69       81.49      6.86 o 
  -5   8   4       78.30       78.80      6.49 o 
  -4   8   4       26.03       24.41      4.41 o 
  -3   8   4       51.93       58.77      6.52 o 
  -2   8   4      204.48      213.46     10.36 o 
  -1   8   4       45.73       54.07      6.66 o 
   0   8   4       57.40       54.71      6.61 o 
   1   8   4       93.65       87.80      7.33 o 
  -5   9   4        5.55        5.30      3.12 o 
  -4   9   4       24.12       10.61      3.84 o 
  -3   9   4       15.46       17.30      4.49 o 
  -2   9   4      147.93      158.11      9.51 o 
  -1   9   4       58.06       65.48      7.58 o 
   1 -12   5       10.11        6.94      3.52 o 
   2 -12   5      120.28      124.49      8.18 o 
   3 -12   5      148.31      133.95      8.34 o 
  -1 -11   5       14.12       10.03      3.48 o 
   0 -11   5       71.85       52.33      6.16 o 
   1 -11   5       27.58       27.25      4.73 o 
   2 -11   5       23.20       24.35      4.46 o 
   3 -11   5        0.37       -0.46      2.16 o 
   5 -11   5       34.22       37.29      4.85 o 
  -3 -10   5       35.13       25.83      3.71 o 
  -2 -10   5       11.11       11.07      3.48 o 
  -1 -10   5        3.10        3.97      2.82 o 
   0 -10   5        0.36       -1.79      1.79 o 
   1 -10   5      241.22      225.44     10.08 o 
   2 -10   5      308.80      296.35     11.53 o 
   3 -10   5      159.18      153.12      8.01 o 
   4 -10   5       12.04       10.17      2.16 o 
   5 -10   5        0.26       -1.02      1.98 o 
   6 -10   5      127.45      134.87      7.90 o 
  -4  -9   5       71.71       74.52      4.41 o 
  -3  -9   5       45.73       46.44      3.95 o 
  -2  -9   5      187.04      172.83      6.63 o 
  -1  -9   5      150.06      155.47      8.26 o 
   0  -9   5       58.07       53.55      4.87 o 
   1  -9   5       45.93       42.70      4.27 o 
   2  -9   5      343.89      337.52     11.66 o 
   3  -9   5        5.97        4.53      1.55 o 
   4  -9   5        9.90        7.28      2.72 o 
   5  -9   5       65.93       76.42      5.75 o 
   6  -9   5       24.06       33.83      4.99 o 
   7  -9   5       30.88       34.49      5.19 o 
  -5  -8   5        1.73        2.14      1.92 o 
  -4  -8   5        2.70        4.07      1.86 o 
  -3  -8   5      169.83      165.48      5.70 o 
  -2  -8   5       42.92       48.41      3.13 o 
  -1  -8   5       22.55       17.44      3.39 o 
   0  -8   5       25.39       19.89      3.37 o 
   1  -8   5      148.20      132.34      6.70 o 
   2  -8   5       65.55       55.50      2.89 o 
   3  -8   5       29.36       23.81      2.34 o 
   4  -8   5      178.83      177.38      5.32 o 
   5  -8   5      133.24      134.55      7.22 o 
   6  -8   5       49.98       47.61      5.48 o 
   7  -8   5       52.99       57.05      5.71 o 
   8  -8   5       48.30       49.70      6.20 o 
  -6  -7   5       17.58       20.66      4.53 o 
  -5  -7   5        5.85        4.65      1.89 o 
  -4  -7   5      137.61      118.37      4.84 o 
  -3  -7   5      103.06      101.19      4.62 o 
  -2  -7   5      426.47      443.06      8.88 o 
  -1  -7   5      266.44      265.94     12.88 o 
   0  -7   5        1.18        0.51      1.61 o 
   1  -7   5      333.33      328.93     16.75 o 
   2  -7   5      338.78      351.50      7.27 o 
   3  -7   5        9.51        8.81      3.41 o 
   4  -7   5       22.22       19.27      6.13 o 
   5  -7   5      128.95      130.78      6.99 o 
   6  -7   5       41.36       46.87      5.33 o 
   7  -7   5       60.95       64.15      5.85 o 
   8  -7   5       13.95        9.99      3.69 o 
  -7  -6   5       33.04       43.72      6.14 o 
  -6  -6   5       77.97       77.15      6.21 o 
  -5  -6   5      133.28      139.86      5.20 o 
  -4  -6   5       81.90       85.11      6.43 o 
  -3  -6   5       85.73       81.66      3.56 o 
  -2  -6   5      212.88      221.55      5.57 o 
  -1  -6   5       48.76       48.96      2.96 o 
   0  -6   5        2.71        2.25      3.52 o 
   1  -6   5        8.98        7.84      1.80 o 
   2  -6   5      178.12      181.02      4.82 o 
   3  -6   5      913.63      939.55     14.21 o 
   4  -6   5      126.93      120.55      5.49 o 
   5  -6   5       40.72       42.55      4.32 o 
   6  -6   5        3.94        5.64      2.75 o 
   7  -6   5        3.90        2.56      2.65 o 
   8  -6   5       37.85       45.08      5.75 o 
  -7  -5   5       89.21       98.78      7.07 o 
  -6  -5   5        1.43       -0.27      2.84 o 
  -5  -5   5       53.54       51.86      3.14 o 
  -4  -5   5       14.42       15.58      3.06 o 
  -3  -5   5      579.85      587.25     10.19 o 
  -2  -5   5      403.21      414.92      7.68 o 
  -1  -5   5      222.12      251.43      4.09 o 
   0  -5   5      123.19      107.66      3.34 o 
   1  -5   5       96.84       86.61      3.12 o 
   2  -5   5      688.79      701.02      8.25 o 
   3  -5   5      298.77      270.39      7.40 o 
   4  -5   5      295.98      284.06      6.35 o 
   5  -5   5       78.74       68.79      5.08 o 
   6  -5   5      137.25      135.41      7.35 o 
   7  -5   5       59.14       61.68      5.51 o 
   8  -5   5        9.20       13.74      4.14 o 
  -8  -4   5       17.96       10.99      3.91 o 
  -7  -4   5       65.18       74.39      6.13 o 
  -6  -4   5      549.18      543.17     15.62 o 
  -5  -4   5       79.16       74.24      6.45 o 
  -4  -4   5       14.61       11.73      2.02 o 
  -3  -4   5      152.37      148.43      4.22 o 
  -2  -4   5      322.06      327.07      6.25 o 
  -1  -4   5       65.74       62.29      1.84 o 
   0  -4   5       72.72       68.11      2.66 o 
   1  -4   5      807.65      858.92     12.64 o 
   2  -4   5        2.89        4.26      0.73 o 
   3  -4   5       59.43       56.32      2.71 o 
   4  -4   5      300.53      299.36      6.49 o 
   5  -4   5       60.71       63.12      4.87 o 
   6  -4   5      170.54      149.05      7.70 o 
   7  -4   5       45.88       47.91      5.53 o 
   8  -4   5      245.35      220.54     10.51 o 
  -8  -3   5       14.33       16.09      4.18 o 
  -7  -3   5      138.26      137.33      7.74 o 
  -6  -3   5      223.07      224.62      9.13 o 
  -5  -3   5       52.07       53.78      2.97 o 
  -4  -3   5     1097.43     1149.45     16.32 o 
  -3  -3   5      248.10      264.18      5.64 o 
  -2  -3   5      632.74      649.29     12.97 o 
  -1  -3   5       34.89       35.37      2.18 o 
   0  -3   5        4.17        4.33      1.30 o 
   1  -3   5      433.03      409.56      7.42 o 
   2  -3   5     1417.37     1390.67     14.27 o 
   3  -3   5      167.80      166.31      3.18 o 
   4  -3   5      423.90      429.63      9.09 o 
   5  -3   5        8.28        9.44      2.74 o 
   6  -3   5       54.86       55.82      4.91 o 
   7  -3   5      168.02      148.70      8.01 o 
   8  -3   5       10.23        6.52      3.48 o 
  -8  -2   5      111.86      123.61      7.82 o 
  -7  -2   5        8.27        1.52      2.55 o 
  -6  -2   5       10.61        7.92      2.82 o 
  -5  -2   5      286.94      288.29      6.48 o 
  -4  -2   5      336.53      317.52      6.54 o 
  -3  -2   5      161.41      145.56      3.93 o 
  -2  -2   5      263.13      269.92      5.21 o 
  -1  -2   5     3047.87     3139.36     48.32 o 
   0  -2   5      424.28      409.31      7.36 o 
   1  -2   5       97.60       94.39      3.27 o 
   2  -2   5       85.44       78.79      1.93 o 
   3  -2   5      288.61      297.39      4.70 o 
   4  -2   5       92.44       91.52      2.72 o 
   5  -2   5       97.26       98.53      5.87 o 
   6  -2   5       21.91       17.98      3.55 o 
   7  -2   5        8.15        8.18      3.38 o 
   8  -2   5       93.12       98.13      7.17 o 
  -9  -1   5       43.31       40.42      5.86 o 
  -8  -1   5        0.48       -2.31      2.31 o 
  -7  -1   5      147.77      145.50      7.62 o 
  -6  -1   5      219.55      217.55      8.77 o 
  -5  -1   5      137.77      142.57      4.34 o 
  -4  -1   5      568.30      601.65      9.91 o 
  -3  -1   5       84.72      104.40      7.75 o 
  -2  -1   5       98.51      120.01      3.29 o 
  -1  -1   5      523.47      672.25      9.55 o 
   0  -1   5      546.86      553.22      9.20 o 
   1  -1   5      452.66      470.29     15.85 o 
   2  -1   5       39.49       32.33      1.92 o 
   3  -1   5       51.15       46.58      1.96 o 
   4  -1   5      225.44      243.65      8.02 o 
   5  -1   5      186.88      185.60      7.37 o 
   6  -1   5       33.68       28.01      4.18 o 
   7  -1   5       30.49       29.84      4.56 o 
   8  -1   5        8.54       12.26      3.70 o 
  -9   0   5       19.89       16.33      4.28 o 
  -8   0   5       16.16       18.47      4.20 o 
  -7   0   5        1.77        0.71      2.47 o 
  -6   0   5       89.04       94.73      5.77 o 
  -5   0   5      515.89      522.86      9.25 o 
  -4   0   5      853.91      917.17     13.47 o 
  -3   0   5      382.67      410.73     11.45 o 
  -2   0   5        2.33        0.63      0.85 o 
  -1   0   5     1064.42     1208.20     15.75 o 
   0   0   5      752.37      760.24     11.78 o 
   1   0   5      637.44      636.82     10.46 o 
   2   0   5      493.01      492.35      6.83 o 
   3   0   5       45.01       39.75      2.00 o 
   4   0   5       16.95       21.40      1.84 o 
   5   0   5       34.64       38.30      3.46 o 
   6   0   5       26.19       28.95      4.41 o 
   7   0   5       19.14       20.57      4.27 o 
  -9   1   5       15.11       13.72      4.19 o 
  -8   1   5      129.22      139.10      7.97 o 
  -7   1   5       98.43       95.20      6.14 o 
  -6   1   5        2.30        0.77      2.17 o 
  -5   1   5      279.27      296.48      6.73 o 
  -4   1   5      245.45      228.18      5.42 o 
  -3   1   5        0.80        1.99      1.32 o 
  -2   1   5      450.42      485.94     11.57 o 
  -1   1   5      242.94      234.82      8.08 o 
   0   1   5       94.90       91.10      5.17 o 
   1   1   5      184.69      179.17     13.48 o 
   2   1   5        1.80        0.84      0.90 o 
   3   1   5      316.56      338.45      5.92 o 
   4   1   5      385.80      409.18      6.92 o 
   5   1   5        0.58       -0.57      1.79 o 
   6   1   5       45.89       48.22      3.31 o 
  -9   2   5       61.75       65.05      6.92 o 
  -8   2   5      305.33      301.76     11.85 o 
  -7   2   5       45.55       45.48      5.27 o 
  -6   2   5        2.58        0.63      2.12 o 
  -5   2   5        6.47        7.25      1.65 o 
  -4   2   5       48.86       49.80      3.73 o 
  -3   2   5       16.56       16.87      5.32 o 
  -2   2   5      310.28      303.47      9.73 o 
  -1   2   5      117.01      114.10      5.85 o 
   0   2   5      332.32      336.11     10.51 o 
   1   2   5     1001.76     1013.54     22.41 o 
   2   2   5      170.53      170.26      4.02 o 
   3   2   5        7.96        8.35      1.54 o 
   4   2   5        1.34        0.44      1.24 o 
   5   2   5       75.91       78.52      3.91 o 
   6   2   5       72.13       77.08      5.77 o 
  -9   3   5       37.20       30.61      5.36 o 
  -8   3   5        7.93        7.34      3.52 o 
  -7   3   5       23.09       25.52      4.55 o 
  -6   3   5       89.88       79.37      5.42 o 
  -5   3   5      680.76      716.25     12.23 o 
  -4   3   5      256.40      243.00      9.87 o 
  -3   3   5      635.47      631.26     10.90 o 
  -2   3   5      756.66      716.09     17.32 o 
  -1   3   5       21.24       19.92      3.39 o 
   0   3   5       24.27       23.40      3.59 o 
   1   3   5      131.19      118.91      6.40 o 
   2   3   5      307.87      303.35     10.74 o 
   3   3   5        1.45        2.52      1.23 o 
   4   3   5       41.82       40.82      3.40 o 
   5   3   5       23.12       24.05      4.31 o 
   6   3   5        1.60        2.07      2.79 o 
  -9   4   5       43.42       33.83      5.62 o 
  -8   4   5       99.44      101.33      7.25 o 
  -7   4   5        1.75        2.31      2.88 o 
  -6   4   5      142.57      125.63      7.13 o 
  -5   4   5      192.73      191.51      5.70 o 
  -4   4   5      982.65      968.40     15.39 o 
  -3   4   5      672.28      651.68     16.66 o 
  -2   4   5       44.92       51.84      5.26 o 
  -1   4   5      144.67      125.55      6.67 o 
   0   4   5        6.87        6.09      2.66 o 
   1   4   5      107.28       94.01      6.17 o 
   2   4   5      203.66      207.43      9.29 o 
   3   4   5       94.58      101.24      4.68 o 
   4   4   5        1.62        0.72      1.88 o 
   5   4   5       51.63       50.94      6.05 o 
  -8   5   5       11.32       13.06      4.02 o 
  -7   5   5       80.89       72.17      6.20 o 
  -6   5   5       79.79       95.81      6.56 o 
  -5   5   5      477.41      500.08     10.39 o 
  -4   5   5       80.88       80.70      3.95 o 
  -3   5   5       33.97       39.14      4.92 o 
  -2   5   5      125.83      125.46      6.92 o 
  -1   5   5        4.56        3.05      2.51 o 
   0   5   5      103.94      102.05      6.65 o 
   1   5   5       69.97       69.99      5.76 o 
   2   5   5       94.18      102.85      7.03 o 
   3   5   5       90.08       91.28      6.83 o 
   4   5   5       22.24       17.70      3.83 o 
  -8   6   5       15.03        8.46      4.10 o 
  -7   6   5        1.55        2.64      3.43 o 
  -6   6   5      211.57      209.41      9.96 o 
  -5   6   5      249.42      253.04      7.36 o 
  -4   6   5      113.26      105.13      6.65 o 
  -3   6   5      259.26      249.18     10.26 o 
  -2   6   5       22.66       28.53      4.60 o 
  -1   6   5      107.96       85.03      6.36 o 
   0   6   5        0.67        0.46      2.70 o 
   1   6   5      338.18      324.87     12.85 o 
   2   6   5       26.88       18.27      4.64 o 
   3   6   5        1.49       -2.76      2.97 o 
  -7   7   5       14.85        7.47      3.91 o 
  -6   7   5       34.89       31.53      5.24 o 
  -5   7   5       84.75       86.50      4.64 o 
  -4   7   5        6.75        5.08      3.16 o 
  -3   7   5        9.22       12.24      3.84 o 
  -2   7   5      107.32       98.49      7.08 o 
  -1   7   5       99.28       86.92      6.85 o 
   0   7   5      140.54      117.30      7.96 o 
   1   7   5       92.05       95.72      7.47 o 
   2   7   5       69.06       75.52      6.99 o 
  -6   8   5       47.40       57.05      6.95 o 
  -5   8   5        3.47        1.72      2.16 o 
  -4   8   5       13.74       11.47      4.04 o 
  -3   8   5        0.43       -2.20      2.52 o 
  -2   8   5        7.71       13.92      4.36 o 
  -1   8   5       75.51       79.57      7.22 o 
   0   8   5       36.79       42.05      6.41 o 
  -1 -11   6       11.69       14.59      4.04 o 
   0 -11   6       29.77       25.22      4.78 o 
   1 -11   6       44.55       56.66      6.52 o 
   2 -11   6       19.20       16.29      4.09 o 
   3 -11   6       21.02       22.18      4.13 o 
   5 -11   6      108.33       87.25      6.25 o 
  -3 -10   6       21.51       23.63      4.80 o 
  -2 -10   6       44.55       55.04      6.35 o 
  -1 -10   6       28.00       20.86      4.17 o 
   0 -10   6       75.11       73.29      5.98 o 
   1 -10   6      306.90      297.00     11.84 o 
   2 -10   6      218.21      222.88      9.93 o 
   3 -10   6        3.15        0.06      2.10 o 
   4 -10   6       47.29       44.07      4.31 o 
   5 -10   6        0.30        2.22      2.48 o 
   6 -10   6        5.06        6.99      3.56 o 
  -4  -9   6       36.01       30.47      5.59 o 
  -3  -9   6        2.48        2.74      1.75 o 
  -2  -9   6       60.42       61.20      5.63 o 
  -1  -9   6      209.30      184.54      9.04 o 
   0  -9   6       10.63        9.49      3.01 o 
   1  -9   6       31.33       28.22      4.13 o 
   2  -9   6       62.24       57.08      4.90 o 
   3  -9   6        6.70        8.08      3.14 o 
   4  -9   6        9.12        5.50      1.81 o 
   5  -9   6       45.60       49.72      4.87 o 
   6  -9   6       72.69       73.29      6.21 o 
   7  -9   6       35.21       38.11      5.78 o 
  -5  -8   6        1.80        0.88      1.85 o 
  -4  -8   6       11.81       14.84      2.59 o 
  -3  -8   6      123.97      105.19      4.52 o 
  -2  -8   6      187.65      172.57      5.53 o 
  -1  -8   6       61.33       64.11      5.17 o 
   0  -8   6      226.68      233.65      9.51 o 
   1  -8   6      140.27      135.78      7.00 o 
   2  -8   6       24.96       29.02      2.61 o 
   3  -8   6       50.11       52.24      4.00 o 
   4  -8   6       62.19       63.59      3.81 o 
   5  -8   6       26.10       20.26      3.93 o 
   6  -8   6       42.33       38.98      5.18 o 
   7  -8   6       44.09       46.89      6.03 o 
  -6  -7   6        8.94       12.08      7.74 o 
  -5  -7   6        1.31       -1.01      1.65 o 
  -4  -7   6      125.00      119.25      4.81 o 
  -3  -7   6      516.93      520.49     10.28 o 
  -2  -7   6      311.51      313.88      7.20 o 
  -1  -7   6       74.08       68.39      3.08 o 
   0  -7   6       12.67       12.56      3.05 o 
   1  -7   6       25.93       27.20      2.33 o 
   2  -7   6       60.82       68.87      5.30 o 
   3  -7   6        1.19        2.40      1.42 o 
   4  -7   6      118.11      105.97      4.19 o 
   5  -7   6      210.70      200.15      9.00 o 
   6  -7   6       52.61       49.27      4.96 o 
   7  -7   6       72.63       71.76      6.22 o 
  -7  -6   6       59.67       64.99      6.35 o 
  -6  -6   6       74.88       64.38      4.25 o 
  -5  -6   6      161.57      164.00      5.65 o 
  -4  -6   6        1.17        0.91      1.53 o 
  -3  -6   6       30.08       24.34      2.44 o 
  -2  -6   6      124.05      117.63      3.97 o 
  -1  -6   6      257.42      259.36      9.32 o 
   0  -6   6        0.86       -0.38      0.94 o 
   1  -6   6       52.70       53.50      2.77 o 
   2  -6   6        9.66        7.10      1.55 o 
   3  -6   6      320.05      338.35      7.43 o 
   4  -6   6      646.26      653.64     11.53 o 
   5  -6   6       19.73       20.71      3.74 o 
   6  -6   6        0.52        0.84      2.25 o 
   7  -6   6       34.94       37.50      5.31 o 
   8  -6   6       48.86       46.77      6.05 o 
  -7  -5   6       55.40       49.71      6.03 o 
  -6  -5   6       23.64       25.22      2.85 o 
  -5  -5   6      133.59      133.58      8.14 o 
  -4  -5   6      706.76      693.71     12.00 o 
  -3  -5   6       91.39       96.41      3.68 o 
  -2  -5   6      250.74      253.39      5.68 o 
  -1  -5   6      180.29      171.81      3.37 o 
   0  -5   6      103.51       95.18      3.42 o 
   1  -5   6       21.29       19.56      1.97 o 
   2  -5   6      279.79      285.86      6.55 o 
   3  -5   6      508.21      530.13     10.04 o 
   4  -5   6      148.65      152.18      4.79 o 
   5  -5   6       25.30       23.41      3.86 o 
   6  -5   6        6.63        5.22      2.85 o 
   7  -5   6       42.33       44.64      5.75 o 
   8  -5   6       30.98       19.10      4.37 o 
  -8  -4   6       27.31       27.38      4.94 o 
  -7  -4   6       69.66       72.74      6.09 o 
  -6  -4   6      126.77      129.56      4.93 o 
  -5  -4   6      159.82      165.92      5.28 o 
  -4  -4   6      318.63      301.38      6.88 o 
  -3  -4   6        9.18        7.55      1.51 o 
  -2  -4   6      402.05      420.57     10.89 o 
  -1  -4   6      543.46      565.46      7.12 o 
   0  -4   6      166.37      167.71      4.59 o 
   1  -4   6       67.99       67.50      2.99 o 
   2  -4   6      222.70      224.87     12.27 o 
   3  -4   6      239.98      216.71      5.67 o 
   4  -4   6      329.07      337.05      7.41 o 
   5  -4   6        9.43        5.60      2.74 o 
   6  -4   6        0.27        0.41      2.43 o 
   7  -4   6        4.90        6.81      3.20 o 
   8  -4   6      190.71      186.82     10.09 o 
  -8  -3   6       26.72       25.76      4.87 o 
  -7  -3   6      157.61      164.91      8.46 o 
  -6  -3   6      210.47      217.54      9.14 o 
  -5  -3   6       81.48       76.58      3.70 o 
  -4  -3   6      114.68      115.18      3.95 o 
  -3  -3   6       16.96       12.49      1.60 o 
  -2  -3   6      166.79      156.13      6.03 o 
  -1  -3   6      552.57      558.41      6.95 o 
   0  -3   6      168.07      170.38      4.74 o 
   1  -3   6      375.01      379.41      7.60 o 
   2  -3   6      489.57      492.77      9.16 o 
   3  -3   6      372.58      386.94      7.98 o 
   4  -3   6       35.27       36.94      3.99 o 
   5  -3   6       19.94       15.53      3.34 o 
   6  -3   6        2.99       -1.40      2.18 o 
   7  -3   6       67.91       70.52      6.07 o 
  -8  -2   6       66.34       70.97      6.14 o 
  -7  -2   6       74.12       84.73      6.07 o 
  -6  -2   6        0.46        0.53      2.25 o 
  -5  -2   6      556.56      564.90     10.55 o 
  -4  -2   6      179.08      185.34      5.01 o 
  -3  -2   6       63.00       62.05      4.79 o 
  -2  -2   6      553.50      587.93      9.45 o 
  -1  -2   6     1463.28     1630.95     20.17 o 
   0  -2   6      419.70      406.12     11.70 o 
   1  -2   6      220.79      234.78      5.76 o 
   2  -2   6        1.38        1.88      1.24 o 
   3  -2   6       82.66       88.54      4.67 o 
   4  -2   6       31.03       32.56      3.01 o 
   5  -2   6        1.49       -1.94      1.94 o 
   6  -2   6      146.81      133.20      7.54 o 
   7  -2   6       59.60       56.36      5.50 o 
  -8  -1   6       33.13       32.95      5.18 o 
  -7  -1   6        4.91        2.49      2.42 o 
  -6  -1   6        4.33        3.43      2.64 o 
  -5  -1   6       12.44        8.44      2.19 o 
  -4  -1   6       33.13       36.96      2.49 o 
  -3  -1   6      227.17      239.76      6.28 o 
  -2  -1   6     1177.11     1320.49     17.84 o 
  -1  -1   6      131.60      132.42      3.42 o 
   0  -1   6      114.97      105.37      3.77 o 
   1  -1   6     1344.16     1421.38     19.85 o 
   2  -1   6       19.42       20.08      2.25 o 
   3  -1   6       99.86      103.89      4.11 o 
   4  -1   6      267.30      279.41      7.04 o 
   5  -1   6       23.04       20.05      3.81 o 
   6  -1   6       57.09       62.71      5.71 o 
   7  -1   6       58.99       79.44      6.61 o 
  -9   0   6       36.48       36.48      5.78 o 
  -8   0   6       78.63       73.80      6.07 o 
  -7   0   6        4.09        2.56      2.51 o 
  -6   0   6       82.53       75.69      5.32 o 
  -5   0   6      418.29      430.50      8.53 o 
  -4   0   6       47.29       51.21      2.76 o 
  -3   0   6      226.32      228.61      6.43 o 
  -2   0   6      785.41      732.04     11.19 o 
  -1   0   6       47.08       34.49      4.43 o 
   0   0   6       25.60       31.10      3.75 o 
   1   0   6      148.69      131.59      4.41 o 
   2   0   6       51.68       49.49      2.92 o 
   3   0   6        1.94        1.77      1.52 o 
   4   0   6       34.74       41.71      3.29 o 
   5   0   6      213.62      213.31      9.23 o 
   6   0   6       85.94       73.85      5.93 o 
  -9   1   6       12.09        8.47      4.04 o 
  -8   1   6        0.26       -2.21      2.21 o 
  -7   1   6      115.40      112.54      6.89 o 
  -6   1   6      170.59      184.18      8.19 o 
  -5   1   6      321.90      335.42      8.73 o 
  -4   1   6      317.81      313.24      9.00 o 
  -3   1   6        3.52        1.27      1.20 o 
  -2   1   6       64.06       58.07      2.72 o 
  -1   1   6      147.96      141.18      6.63 o 
   0   1   6        0.81        0.48      1.97 o 
   1   1   6       28.76       27.09      2.92 o 
   2   1   6      267.34      265.27      6.86 o 
   3   1   6       76.32       78.95      2.96 o 
   4   1   6      149.17      150.72      6.36 o 
   5   1   6       78.48       89.15      6.13 o 
  -9   2   6        1.31       -2.66      2.66 o 
  -8   2   6       80.49       62.26      5.67 o 
  -7   2   6       25.51       27.64      4.51 o 
  -6   2   6       10.93        5.32      2.61 o 
  -5   2   6        1.35        0.18      1.88 o 
  -4   2   6      513.95      504.21      9.60 o 
  -3   2   6      945.51      939.03     14.39 o 
  -2   2   6      105.27       95.32      5.69 o 
  -1   2   6      291.46      293.03     10.40 o 
   0   2   6      259.39      247.23      9.48 o 
   1   2   6      257.90      238.20      9.50 o 
   2   2   6      121.73      120.90      6.89 o 
   3   2   6       79.85       81.85      3.15 o 
   4   2   6        9.49       13.97      2.89 o 
  -8   3   6       85.83       82.66      6.52 o 
  -7   3   6      193.33      183.26      8.95 o 
  -5   3   6       21.86       25.52      4.04 o 
  -4   3   6      157.04      148.41      4.96 o 
  -3   3   6        4.34        4.47      1.65 o 
  -2   3   6      795.59      780.19     19.42 o 
  -1   3   6        7.37        5.80      2.66 o 
   0   3   6        7.07        6.85      2.88 o 
   1   3   6      214.07      192.95      8.84 o 
   2   3   6      117.50      116.86      7.15 o 
   3   3   6      106.99      110.04      7.20 o 
   4   3   6       30.19       29.67      3.34 o 
  -8   4   6       67.06       64.54      6.02 o 
  -7   4   6       21.70        9.63      3.39 o 
  -6   4   6       18.29       17.23      4.02 o 
  -5   4   6       26.56       33.73      4.46 o 
  -4   4   6       43.72       43.94      3.27 o 
  -3   4   6     1172.06     1106.32     25.28 o 
  -2   4   6      156.70      152.57      7.81 o 
  -1   4   6        2.92       -1.90      2.25 o 
   0   4   6       51.18       45.49      5.45 o 
   1   4   6      155.65      147.27      8.17 o 
   2   4   6       51.80       39.16      5.39 o 
   3   4   6       14.63       15.19      4.41 o 
   4   4   6       35.29       39.49      5.76 o 
  -7   5   6       67.79       70.78      6.17 o 
  -6   5   6        1.28       -1.97      2.21 o 
  -5   5   6        1.30        1.29      1.75 o 
  -4   5   6      223.80      227.55      6.89 o 
  -3   5   6      122.34      112.39      6.95 o 
  -2   5   6      307.98      294.19     11.63 o 
  -1   5   6      116.88      118.92      7.49 o 
   0   5   6       30.15       27.68      4.87 o 
   1   5   6       42.41       45.30      5.82 o 
   2   5   6       19.42        7.62      3.60 o 
   3   5   6       43.05       32.72      5.42 o 
  -7   6   6       48.43       62.41      7.31 o 
  -6   6   6        0.45       -1.25      2.46 o 
  -5   6   6        0.84        0.15      1.87 o 
  -4   6   6       19.71       23.42      3.03 o 
  -3   6   6      122.00      113.71      7.40 o 
  -2   6   6       40.86       49.30      5.99 o 
  -1   6   6        1.74       -1.63      2.71 o 
   0   6   6        1.94        0.90      2.89 o 
   1   6   6      126.85      110.94      7.84 o 
   2   6   6      104.19       83.65      7.30 o 
  -6   7   6       60.59       70.98      6.39 o 
  -5   7   6      106.81      111.77      5.37 o 
  -4   7   6       48.58       48.41      6.35 o 
  -3   7   6       52.99       66.76      7.19 o 
  -2   7   6       85.19       87.64      7.01 o 
  -1   7   6       20.21       25.09      5.23 o 
   0   7   6       18.17       21.13      5.07 o 
  -3   8   6       61.42       70.52      7.01 o 
  -1 -11   7       18.05       16.98      4.45 o 
   0 -11   7       35.86       28.34      4.90 o 
   1 -11   7       50.89       44.34      5.87 o 
   2 -11   7       20.32       16.69      4.05 o 
   3 -11   7       48.82       47.76      5.80 o 
  -3 -10   7       37.83       35.39      5.50 o 
  -2 -10   7       60.25       51.06      6.22 o 
  -1 -10   7       10.59        6.99      3.14 o 
   0 -10   7      132.91      117.11      7.55 o 
   1 -10   7      200.29      159.56      8.69 o 
   2 -10   7        8.41        4.92      2.91 o 
   3 -10   7        5.94        1.39      2.35 o 
   4 -10   7       21.28       15.27      3.47 o 
   5 -10   7       25.48       31.92      4.71 o 
  -4  -9   7       11.00       11.16      3.97 o 
  -3  -9   7       24.14       23.55      4.60 o 
  -2  -9   7       10.76        6.81      3.18 o 
  -1  -9   7       96.01       80.82      6.20 o 
   0  -9   7       48.33       50.43      5.59 o 
   1  -9   7       43.11       40.49      5.01 o 
   2  -9   7      107.65      120.78      7.13 o 
   3  -9   7       36.22       33.46      3.64 o 
   4  -9   7       12.66       14.98      3.42 o 
   5  -9   7       13.24       16.17      3.78 o 
   6  -9   7       64.98       70.92      6.26 o 
  -5  -8   7        4.11        7.89      3.46 o 
  -4  -8   7       48.38       48.82      5.73 o 
  -3  -8   7       13.07       11.78      3.51 o 
  -2  -8   7      222.38      206.23      9.57 o 
  -1  -8   7      211.12      211.02      9.50 o 
   0  -8   7       72.18       82.37      5.98 o 
   1  -8   7       71.03       64.34      5.21 o 
   2  -8   7       10.80        7.53      1.81 o 
   3  -8   7       78.72       84.18      3.96 o 
   4  -8   7      114.75      115.20      4.67 o 
   5  -8   7        1.77       -0.04      2.31 o 
   6  -8   7       16.58       28.51      5.01 o 
   7  -8   7       92.29       94.07      7.34 o 
  -6  -7   7        8.88       11.93      2.57 o 
  -5  -7   7       85.40       78.92      4.26 o 
  -4  -7   7      183.80      160.42      8.35 o 
  -3  -7   7      331.92      311.63     11.72 o 
  -2  -7   7       64.14       66.09      5.50 o 
  -1  -7   7       14.53       13.21      3.24 o 
   0  -7   7        3.35        1.63      2.21 o 
   1  -7   7       44.31       48.25      2.93 o 
   2  -7   7       19.72       18.09      2.35 o 
   3  -7   7       66.15       66.31      3.58 o 
   4  -7   7       31.63       34.36      3.04 o 
   5  -7   7      100.34      108.30      7.01 o 
   6  -7   7       67.35       67.98      6.09 o 
   7  -7   7       13.88       13.69      4.35 o 
  -6  -6   7       19.66       21.38      2.93 o 
  -5  -6   7      123.11      121.63      5.98 o 
  -4  -6   7       14.46       18.85      2.47 o 
  -3  -6   7        2.78        2.51      2.38 o 
  -2  -6   7      279.31      266.12     10.18 o 
  -1  -6   7      281.29      275.06      6.40 o 
   0  -6   7      111.29      110.88      4.00 o 
   1  -6   7       77.71       84.71      3.64 o 
   2  -6   7      286.30      278.46      6.84 o 
   3  -6   7       67.18       64.04      3.39 o 
   4  -6   7      185.12      193.59      6.07 o 
   5  -6   7       48.86       54.47      5.10 o 
   6  -6   7        8.91       10.54      3.50 o 
   7  -6   7       36.28       40.44      5.86 o 
  -7  -5   7       63.50       74.11      6.34 o 
  -6  -5   7      148.01      139.31      5.36 o 
  -5  -5   7      132.45      139.37      5.05 o 
  -4  -5   7      356.11      353.18      7.89 o 
  -3  -5   7       19.66       24.21      3.72 o 
  -2  -5   7      207.02      211.33      8.66 o 
  -1  -5   7      116.61      125.61      5.32 o 
   0  -5   7       72.40       65.74      3.45 o 
   1  -5   7      103.76      107.45      4.04 o 
   2  -5   7      235.01      245.59      7.60 o 
   3  -5   7      433.85      448.69      9.25 o 
   4  -5   7       28.37       29.37      3.72 o 
   5  -5   7        0.96        0.46      2.11 o 
   6  -5   7       19.09       19.96      3.99 o 
   7  -5   7       22.81       30.65      5.12 o 
  -7  -4   7       60.77       63.81      5.67 o 
  -6  -4   7      106.79      115.60      4.75 o 
  -5  -4   7      405.89      436.89      9.22 o 
  -4  -4   7        6.41        4.95      1.58 o 
  -3  -4   7      299.95      297.28      6.50 o 
  -2  -4   7      543.83      561.63     15.22 o 
  -1  -4   7      275.31      294.03      8.50 o 
   0  -4   7      357.27      358.78      7.64 o 
   1  -4   7       21.32       23.88      2.46 o 
   2  -4   7        5.34        5.43      1.90 o 
   3  -4   7      217.51      232.30      6.25 o 
   4  -4   7      210.81      203.37      6.67 o 
   5  -4   7       11.63        9.11      3.14 o 
   6  -4   7       22.04       17.64      3.96 o 
   7  -4   7       12.35        8.36      3.68 o 
  -8  -3   7       36.55       45.81      6.17 o 
  -7  -3   7        7.83        6.08      2.94 o 
  -6  -3   7      261.45      275.92      7.23 o 
  -5  -3   7      113.40      111.29      4.34 o 
  -4  -3   7      144.44      129.53      5.10 o 
  -3  -3   7      204.55      211.33      5.23 o 
  -2  -3   7      424.23      437.35     12.80 o 
  -1  -3   7      523.51      546.64     14.63 o 
   0  -3   7      679.28      711.45     18.47 o 
   1  -3   7     1323.06     1386.61     19.92 o 
   2  -3   7       65.78       58.90      3.21 o 
   3  -3   7       19.50       14.58      3.39 o 
   4  -3   7       24.87       28.19      6.55 o 
   5  -3   7        8.70        8.34      3.15 o 
   6  -3   7       17.63       32.21      5.12 o 
   7  -3   7       12.76       19.53      4.45 o 
  -8  -2   7       61.91       61.29      5.95 o 
  -7  -2   7       41.65       58.93      6.08 o 
  -6  -2   7       10.15       11.80      3.11 o 
  -5  -2   7       24.25       25.34      6.45 o 
  -4  -2   7       10.36       10.49      2.13 o 
  -3  -2   7       60.52       56.72      2.78 o 
  -2  -2   7      386.05      405.71      7.39 o 
  -1  -2   7      426.96      454.33     13.16 o 
   0  -2   7      147.93      154.81      4.94 o 
   1  -2   7        8.08       10.42      2.00 o 
   2  -2   7       20.28       21.77      2.85 o 
   3  -2   7      206.27      212.20      6.10 o 
   4  -2   7       55.97       51.10      3.27 o 
   5  -2   7       63.20       64.72      5.53 o 
   6  -2   7       53.67       57.35      5.63 o 
   7  -2   7       38.15       41.62      5.76 o 
  -8  -1   7        1.95       -1.99      2.60 o 
  -7  -1   7       26.35       33.27      4.87 o 
  -6  -1   7       33.83       26.71      4.13 o 
  -5  -1   7       65.11       61.91      3.33 o 
  -4  -1   7      190.31      185.69      5.27 o 
  -3  -1   7      265.09      289.58      6.46 o 
  -2  -1   7      385.93      410.32      7.63 o 
  -1  -1   7      893.57      826.94     17.01 o 
   0  -1   7       87.59       74.15      3.73 o 
   1  -1   7        8.63        6.30      1.74 o 
   2  -1   7       14.26       18.43      3.20 o 
   3  -1   7        1.55        0.95      1.51 o 
   4  -1   7      142.05      144.85      5.29 o 
   5  -1   7       87.49       96.12      6.63 o 
   6  -1   7        5.40        6.50      3.56 o 
  -8   0   7        7.99        3.54      3.10 o 
  -7   0   7        1.75        1.97      2.52 o 
  -6   0   7       10.76       19.06      3.78 o 
  -5   0   7      414.26      417.75      8.80 o 
  -4   0   7      392.48      391.09      8.14 o 
  -3   0   7      429.68      448.42     20.49 o 
  -2   0   7      238.88      253.37      5.82 o 
  -1   0   7        2.24        3.06      1.21 o 
   0   0   7      103.38      110.23      6.40 o 
   1   0   7      199.49      205.78      6.04 o 
   2   0   7        8.01        6.48      1.89 o 
   3   0   7        3.99        0.96      1.61 o 
   4   0   7       41.17       35.58      3.33 o 
   5   0   7      114.83      125.45      7.66 o 
   6   0   7      132.33      118.82      7.83 o 
  -8   1   7        3.80        2.24      2.88 o 
  -7   1   7        0.93        1.63      2.62 o 
  -6   1   7      255.91      229.01      9.39 o 
  -5   1   7      114.52      110.56      5.05 o 
  -4   1   7        3.56        0.18      1.36 o 
  -3   1   7        6.72        6.21      1.72 o 
  -2   1   7       50.28       49.21      3.62 o 
  -1   1   7        8.90        8.37      2.78 o 
   0   1   7      111.64      121.14      6.74 o 
   1   1   7      371.18      368.68     12.34 o 
   2   1   7      179.17      182.47      5.92 o 
   3   1   7      220.28      219.34     11.28 o 
   4   1   7       49.13       45.99      3.59 o 
   5   1   7       30.92       23.23      4.35 o 
  -8   2   7       28.13       32.05      5.13 o 
  -7   2   7      158.07      139.65      7.78 o 
  -6   2   7      123.23      113.52      6.72 o 
  -5   2   7      381.01      371.06      8.37 o 
  -4   2   7      359.92      365.09      8.20 o 
  -3   2   7      336.51      326.32      7.48 o 
  -2   2   7       42.08       41.47      5.05 o 
  -1   2   7       81.70       74.75      5.62 o 
   0   2   7      472.00      467.83     14.54 o 
   1   2   7       68.05       64.04      5.62 o 
   2   2   7        1.23        1.95      2.91 o 
   3   2   7       38.39       44.60      3.99 o 
   4   2   7       96.34       87.21      5.04 o 
  -8   3   7       58.15       59.99      6.81 o 
  -7   3   7       56.18       58.85      5.40 o 
  -6   3   7      119.87      109.18      6.61 o 
  -5   3   7       12.06       13.16      2.67 o 
  -4   3   7        9.96        5.82      2.58 o 
  -3   3   7       38.81       36.86      3.42 o 
  -2   3   7      209.50      208.89      9.33 o 
  -1   3   7      629.28      607.27     17.56 o 
   0   3   7       84.20       79.22      6.16 o 
   1   3   7      258.90      227.28     10.23 o 
   2   3   7       23.41       26.26      4.72 o 
   3   3   7        4.47        5.94      3.48 o 
   4   3   7       13.70        7.21      3.47 o 
  -7   4   7       78.32       70.06      5.93 o 
  -6   4   7       14.58       10.16      3.33 o 
  -5   4   7       31.86       30.30      4.28 o 
  -4   4   7        0.80        0.63      1.56 o 
  -3   4   7       43.29       45.29      5.41 o 
  -2   4   7      229.92      204.02      9.64 o 
  -1   4   7        7.00        7.83      3.33 o 
   0   4   7      150.83      147.31      8.41 o 
   1   4   7      177.90      163.65      9.11 o 
   2   4   7       86.94       88.76      7.13 o 
   3   4   7        4.82        3.57      3.63 o 
  -7   5   7      120.77      133.12      8.48 o 
  -6   5   7       23.17       22.84      4.85 o 
  -5   5   7        5.65        4.94      1.95 o 
  -4   5   7       10.04        8.67      2.22 o 
  -3   5   7      143.94      157.90      8.78 o 
  -2   5   7       71.59       73.67      6.48 o 
  -1   5   7      162.82      157.47      8.91 o 
   0   5   7       13.70       20.49      4.68 o 
   1   5   7       38.68       47.65      6.40 o 
   2   5   7        1.49       -2.92      3.18 o 
  -6   6   7       46.42       40.51      5.86 o 
  -5   6   7        1.79        1.35      1.90 o 
  -4   6   7       32.68       38.97      4.81 o 
  -3   6   7      239.39      256.93     11.68 o 
  -2   6   7       98.80      108.16      7.83 o 
  -1   6   7       53.90       56.28      6.88 o 
   0   6   7       95.91       89.41      7.49 o 
   1   6   7        3.70        0.76      3.50 o 
  -4   7   7       34.39       26.07      5.28 o 
  -3   7   7       18.76       21.08      5.05 o 
  -2   7   7       51.79       47.01      6.90 o 
   1 -11   8       30.44       35.24      5.39 o 
   2 -11   8       41.46       32.93      5.21 o 
   3 -11   8       33.29       36.20      5.33 o 
  -2 -10   8       18.09       13.84      4.15 o 
  -1 -10   8        1.10       -0.64      2.47 o 
   0 -10   8        1.63       -0.95      2.35 o 
   1 -10   8      103.71       92.49      6.93 o 
   2 -10   8        7.85        4.11      3.15 o 
   3 -10   8        8.45        5.08      3.02 o 
   4 -10   8       49.73       50.65      5.08 o 
   5 -10   8       20.23       16.43      4.14 o 
  -3  -9   8       33.34       33.69      5.41 o 
  -2  -9   8       53.82       59.77      5.73 o 
  -1  -9   8        2.18       -1.45      2.11 o 
   0  -9   8       43.44       46.65      5.64 o 
   1  -9   8       54.85       57.42      5.36 o 
   2  -9   8       79.78       80.01      6.21 o 
   3  -9   8       69.72       66.96      3.82 o 
   4  -9   8       14.75       13.24      3.55 o 
   5  -9   8       19.46       20.71      4.42 o 
  -4  -8   8       47.36       44.55      5.73 o 
  -3  -8   8       41.85       35.03      5.12 o 
  -2  -8   8      147.54      147.08      8.30 o 
  -1  -8   8      324.16      320.10     12.30 o 
   0  -8   8       24.95       31.62      4.92 o 
   1  -8   8        1.18        1.48      2.28 o 
   2  -8   8       65.28       61.65      3.56 o 
   3  -8   8       42.50       44.75      3.64 o 
   4  -8   8       18.84       21.63      3.99 o 
   5  -8   8        3.35        4.43      2.89 o 
   6  -8   8        8.07       10.57      3.89 o 
  -5  -7   8       16.76       18.74      4.37 o 
  -4  -7   8       38.73       52.64      5.95 o 
  -3  -7   8      112.86      110.02      7.04 o 
  -2  -7   8        1.82        3.28      3.25 o 
  -1  -7   8       25.71       18.13      3.77 o 
   0  -7   8       17.66       18.67      3.72 o 
   1  -7   8      221.15      221.17      6.27 o 
   2  -7   8      206.26      216.66      6.39 o 
   3  -7   8      156.12      151.90      5.46 o 
   4  -7   8       17.55       19.03      3.88 o 
   5  -7   8        2.55       -1.52      2.27 o 
   6  -7   8       79.75       64.71      6.12 o 
  -6  -6   8       87.15       83.86      6.43 o 
  -5  -6   8       88.42       90.90      6.45 o 
  -4  -6   8       53.50       58.05      5.37 o 
  -3  -6   8       86.66       81.62      5.98 o 
  -2  -6   8      818.79      798.39     20.59 o 
  -1  -6   8       46.31       44.94      2.86 o 
   0  -6   8       37.62       37.22      3.47 o 
   1  -6   8       33.61       35.16      2.98 o 
   2  -6   8       55.16       52.89      3.31 o 
   3  -6   8      116.38      126.02      4.89 o 
   4  -6   8       44.32       45.68      3.35 o 
   5  -6   8       40.22       44.63      5.50 o 
   6  -6   8        5.93        8.65      3.60 o 
  -6  -5   8       20.50       25.22      4.31 o 
  -5  -5   8      136.70      144.64      7.88 o 
  -4  -5   8        2.89        3.84      2.53 o 
  -3  -5   8      201.56      223.87      9.54 o 
  -2  -5   8        5.20        6.38      2.80 o 
  -1  -5   8        1.59        2.11      1.42 o 
   0  -5   8      470.35      501.33     14.74 o 
   1  -5   8      245.74      253.83      8.69 o 
   2  -5   8      118.70      118.63      4.72 o 
   3  -5   8        1.65        0.08      1.34 o 
   4  -5   8        9.92       11.62      2.24 o 
   5  -5   8        7.40        3.32      2.83 o 
   6  -5   8       59.92       55.78      5.66 o 
  -7  -4   8        2.14        1.08      2.71 o 
  -6  -4   8       64.05       73.38      4.00 o 
  -5  -4   8       37.39       47.95      4.65 o 
  -4  -4   8      230.64      228.65      9.48 o 
  -3  -4   8       24.74       28.83      4.28 o 
  -2  -4   8        2.36        2.07      2.08 o 
  -1  -4   8      284.80      300.39     10.82 o 
   0  -4   8       70.38       67.05      4.55 o 
   1  -4   8      251.85      256.98      6.84 o 
   2  -4   8      154.41      151.21      5.24 o 
   3  -4   8      290.86      294.80      7.62 o 
   4  -4   8       65.33       62.78      3.70 o 
   5  -4   8       10.50       11.78      3.70 o 
   6  -4   8       11.16       11.20      3.60 o 
  -7  -3   8       61.00       66.94      5.71 o 
  -6  -3   8       91.13       86.76      4.17 o 
  -5  -3   8      186.85      168.06      6.41 o 
  -4  -3   8        3.35        3.93      2.46 o 
  -3  -3   8       71.40       68.98      5.17 o 
  -2  -3   8      357.55      363.60     12.03 o 
   0  -3   8       97.58      101.28      4.27 o 
   1  -3   8       65.54       62.27      3.52 o 
   2  -3   8       16.89       13.01      2.21 o 
   3  -3   8       45.81       43.72      5.86 o 
   4  -3   8       63.82       58.34      3.60 o 
   5  -3   8      118.64      113.17      7.52 o 
   6  -3   8        5.27        2.17      3.37 o 
  -7  -2   8        1.36       -0.72      2.52 o 
  -6  -2   8       20.30       20.59      2.55 o 
  -5  -2   8       52.21       60.65      3.40 o 
  -4  -2   8       20.00       20.75      3.70 o 
  -3  -2   8       29.50       32.52      4.28 o 
  -2  -2   8      148.08      148.62      7.54 o 
  -1  -2   8      430.69      470.84     14.27 o 
   0  -2   8      457.86      467.69      9.81 o 
   1  -2   8      186.14      185.82      5.88 o 
   2  -2   8        3.31        3.63      1.67 o 
   3  -2   8       63.39       66.15      3.78 o 
   4  -2   8       69.04       76.66      4.12 o 
   5  -2   8       42.78       42.20      5.57 o 
   6  -2   8       48.21       42.83      5.81 o 
  -8  -1   8       16.08       14.50      4.19 o 
  -7  -1   8        0.25       -2.44      2.45 o 
  -6  -1   8       60.26       49.85      3.27 o 
  -5  -1   8       34.77       38.13      3.21 o 
  -4  -1   8      126.48      145.34      4.91 o 
  -3  -1   8      438.34      445.33     13.89 o 
  -2  -1   8       37.93       44.43      5.00 o 
  -1  -1   8       77.33       71.87      5.45 o 
   0  -1   8      427.53      441.19     13.84 o 
   1  -1   8       14.90        9.95      2.14 o 
   2  -1   8       12.15       14.95      2.69 o 
   3  -1   8      137.22      143.14      5.43 o 
   4  -1   8       50.36       52.90      3.66 o 
   5  -1   8       14.26       10.66      3.89 o 
  -8   0   8       12.72        5.53      3.25 o 
  -7   0   8       11.99        7.43      3.18 o 
  -6   0   8        0.85        0.14      2.10 o 
  -5   0   8      122.98      129.33      4.90 o 
  -4   0   8      491.46      451.95      9.77 o 
  -3   0   8      200.96      203.85      9.11 o 
  -2   0   8        0.91        0.03      2.13 o 
  -1   0   8      146.74      134.58      7.47 o 
   0   0   8       26.72       26.07      4.37 o 
   1   0   8       97.97      105.60      4.69 o 
   2   0   8        4.40        2.17      1.87 o 
   3   0   8       74.94       78.08      6.94 o 
   4   0   8      152.90      150.46      7.64 o 
   5   0   8       28.31       22.01      4.63 o 
  -7   1   8        0.85       -2.07      2.07 o 
  -6   1   8       44.76       33.32      4.71 o 
  -5   1   8      375.99      363.99      8.50 o 
  -4   1   8       70.63       73.68      3.70 o 
  -3   1   8       80.82       82.24      3.76 o 
  -2   1   8      238.44      240.32     10.18 o 
  -1   1   8      327.79      335.87     12.30 o 
   0   1   8       25.01       26.71      4.47 o 
   1   1   8      129.47      115.11      7.17 o 
   2   1   8       94.67      100.32      6.72 o 
   3   1   8        0.84       -0.33      1.69 o 
   4   1   8       15.67       13.80      2.86 o 
  -7   2   8       28.58       19.76      4.32 o 
  -6   2   8       45.30       44.77      5.36 o 
  -5   2   8      152.40      147.08      5.32 o 
  -4   2   8      349.91      373.26      8.66 o 
  -3   2   8        2.27       -1.19      1.45 o 
  -2   2   8      167.18      153.87      5.16 o 
  -1   2   8      118.47      108.57      6.97 o 
   0   2   8      435.03      437.30     14.65 o 
   1   2   8      475.34      457.54     15.23 o 
   2   2   8       42.04       46.62      5.73 o 
   3   2   8       47.70       43.33      5.69 o 
   4   2   8        2.87       -0.44      2.83 o 
  -7   3   8       35.44       22.74      4.50 o 
  -6   3   8       15.01       18.28      3.99 o 
  -5   3   8       13.71       14.58      5.19 o 
  -4   3   8       32.40       26.46      3.99 o 
  -3   3   8      130.78      127.85      5.01 o 
  -2   3   8        5.21        2.28      2.66 o 
  -1   3   8      159.24      153.51      8.48 o 
   0   3   8      161.10      158.21      8.95 o 
   1   3   8        7.16        1.72      3.43 o 
   2   3   8       49.93       51.56      6.49 o 
   3   3   8       61.78       57.00      6.86 o 
  -6   4   8      106.45      114.20      7.47 o 
  -5   4   8       42.49       55.22      4.01 o 
  -4   4   8        9.88        7.70      2.59 o 
  -3   4   8       11.00       11.17      2.43 o 
  -2   4   8      125.70      118.03      7.70 o 
  -1   4   8      146.20      136.16      8.57 o 
   0   4   8      115.52      102.80      7.56 o 
   1   4   8       61.22       63.52      7.42 o 
   2   4   8        0.20       -2.43      2.85 o 
  -5   5   8       14.11       13.76      2.81 o 
  -4   5   8        7.07        5.76      2.08 o 
  -3   5   8       11.50        8.43      3.69 o 
  -2   5   8       63.52       69.16      6.61 o 
  -1   5   8       78.59       72.69      6.67 o 
   0   5   8       41.31       36.84      6.05 o 
  -3   6   8      102.81      107.32      8.39 o 
  -1 -10   9        8.68        8.96      3.74 o 
   0 -10   9        5.07        4.00      3.36 o 
   1 -10   9       16.92       16.83      4.18 o 
   2 -10   9       46.89       47.16      5.95 o 
   3 -10   9       13.79       14.60      4.02 o 
  -3  -9   9        5.56        7.16      3.55 o 
  -2  -9   9       31.30       34.71      5.44 o 
  -1  -9   9        2.84        0.39      2.57 o 
   0  -9   9       38.82       44.57      6.03 o 
   1  -9   9      313.86      309.37     12.60 o 
   2  -9   9      101.72      104.81      7.24 o 
   3  -9   9       20.78       20.24      5.10 o 
   4  -9   9        2.91        5.96      3.07 o 
  -4  -8   9        2.24        6.08      3.16 o 
  -3  -8   9       50.48       50.71      6.13 o 
  -2  -8   9      101.66       94.69      7.08 o 
  -1  -8   9       61.27       61.07      5.94 o 
   0  -8   9        2.43        0.26      2.48 o 
   1  -8   9        4.39        1.49      2.39 o 
   2  -8   9       40.78       52.63      3.55 o 
   3  -8   9      115.25      112.28      5.03 o 
   4  -8   9       14.79       17.66      4.13 o 
   5  -8   9        9.11        8.73      3.42 o 
  -5  -7   9       17.84       16.56      3.93 o 
  -4  -7   9        2.89        5.28      3.00 o 
  -3  -7   9       75.61       81.40      6.48 o 
  -2  -7   9      125.25      124.58      7.71 o 
  -1  -7   9       50.53       46.73      5.63 o 
   0  -7   9      377.12      377.21      8.80 o 
   1  -7   9      108.74      116.35      5.96 o 
   2  -7   9       12.94       13.69      2.38 o 
   3  -7   9        6.97       10.35      3.43 o 
   4  -7   9        8.30        6.54      3.29 o 
   5  -7   9        1.70       -0.57      2.65 o 
  -5  -6   9       31.07       33.81      5.32 o 
  -4  -6   9        3.12        5.58      2.80 o 
  -3  -6   9       95.60       93.13      6.61 o 
  -2  -6   9      156.21      166.80      8.79 o 
  -1  -6   9      174.73      176.62      5.76 o 
   0  -6   9       77.32       73.98      3.87 o 
   1  -6   9       38.68       48.63      3.52 o 
   2  -6   9      173.42      179.11     14.18 o 
   3  -6   9       65.47       67.48      3.97 o 
   4  -6   9       34.01       39.86      5.45 o 
   5  -6   9        5.96        5.77      3.45 o 
  -6  -5   9        0.31        0.72      2.75 o 
  -5  -5   9        2.02       -0.77      2.44 o 
  -4  -5   9       24.73       28.85      4.50 o 
  -3  -5   9      132.87      131.13      7.58 o 
  -2  -5   9      444.07      445.61     14.69 o 
  -1  -5   9       62.43       58.96      5.30 o 
   0  -5   9        7.81        6.71      1.93 o 
   1  -5   9       61.63       69.13      3.79 o 
   2  -5   9       11.74       14.82      2.55 o 
   3  -5   9       22.53       17.32      2.67 o 
   4  -5   9       29.54       24.64      4.54 o 
   5  -5   9       89.10       73.79      6.43 o 
   6  -5   9       20.61       18.99      4.81 o 
  -6  -4   9       45.13       54.18      5.93 o 
  -5  -4   9       43.22       54.00      5.05 o 
  -4  -4   9       82.86       84.40      6.17 o 
  -3  -4   9      350.05      355.88     12.85 o 
  -2  -4   9        0.39       -1.83      1.91 o 
  -1  -4   9      256.74      274.93     11.04 o 
   0  -4   9      253.07      263.13      7.28 o 
   1  -4   9        0.86        1.06      1.57 o 
   2  -4   9       15.53       17.75      2.61 o 
   3  -4   9      141.35      133.27      5.65 o 
   4  -4   9       59.39       62.20      3.82 o 
   5  -4   9        3.15        1.17      2.85 o 
  -6  -3   9       83.12       78.04      5.87 o 
  -5  -3   9       33.29       47.83      5.45 o 
  -4  -3   9       29.28       38.46      4.87 o 
  -3  -3   9       20.50       29.36      4.44 o 
  -2  -3   9        8.79        8.21      2.98 o 
  -1  -3   9        0.48       -0.37      2.24 o 
   0  -3   9      172.29      176.54      6.02 o 
   1  -3   9      124.52      121.96      5.03 o 
   2  -3   9       31.68       30.98      3.19 o 
   3  -3   9       86.92       87.09      4.49 o 
   4  -3   9       38.54       38.54      3.60 o 
   5  -3   9       64.70       59.70      5.91 o 
  -6  -2   9       14.71       14.08      3.60 o 
  -5  -2   9       77.83       77.24      5.72 o 
  -4  -2   9      103.10       88.22      6.12 o 
  -3  -2   9       29.75       35.63      4.77 o 
  -2  -2   9       54.51       61.10      5.39 o 
  -1  -2   9       59.36       62.77      5.44 o 
   0  -2   9       42.46       44.27      5.35 o 
   1  -2   9      134.02      134.27      5.35 o 
   2  -2   9       43.89       44.24      6.95 o 
   3  -2   9       19.47       17.89      3.16 o 
   4  -2   9       86.38       89.95      4.90 o 
   5  -2   9       11.48        8.20      3.72 o 
  -6  -1   9       21.57       26.52      4.18 o 
  -5  -1   9       89.41       94.50      6.32 o 
  -4  -1   9        4.28        7.06      3.20 o 
  -3  -1   9       91.06       83.99      6.13 o 
  -2  -1   9      262.71      249.94     10.62 o 
  -1  -1   9      200.18      201.38      9.51 o 
   0  -1   9      108.89      108.11      7.02 o 
   1  -1   9        4.00        6.26      2.10 o 
   2  -1   9        1.16       -1.36      1.51 o 
   3  -1   9       40.55       38.01      3.84 o 
   4  -1   9       32.87       34.51      3.70 o 
   5  -1   9        4.66       -0.45      2.70 o 
  -5   0   9        0.46        2.76      2.38 o 
  -4   0   9      165.65      148.94      8.05 o 
  -3   0   9       66.87       66.55      5.66 o 
  -2   0   9       34.73       23.20      4.28 o 
  -1   0   9       35.39       33.58      4.96 o 
   0   0   9      398.53      393.75     14.01 o 
   1   0   9      280.58      299.84     12.15 o 
   2   0   9       13.70       14.17      2.76 o 
   3   0   9       47.46       49.69      4.25 o 
   4   0   9       22.32       22.96      3.40 o 
  -7   1   9        9.83        4.94      3.37 o 
  -5   1   9       80.66       71.32      5.82 o 
  -4   1   9      158.94      155.74      8.39 o 
  -3   1   9      203.92      190.60      9.33 o 
  -2   1   9      107.12      106.46      7.13 o 
  -1   1   9       16.74       21.18      4.36 o 
   0   1   9        3.49        2.47      3.11 o 
   1   1   9       74.04       74.85      6.45 o 
   2   1   9      181.64      180.97      9.61 o 
   3   1   9       88.64       87.99      6.95 o 
  -6   2   9        2.92        4.67      2.87 o 
  -5   2   9        8.85       14.32      3.84 o 
  -4   2   9       50.20       49.81      5.76 o 
  -3   2   9       74.87       74.21      6.36 o 
  -2   2   9       15.17       16.21      4.24 o 
  -1   2   9       41.02       44.77      5.72 o 
   0   2   9       24.91       24.85      4.92 o 
   1   2   9      163.19      138.73      8.50 o 
   2   2   9        9.61        6.68      3.50 o 
   3   2   9        0.17       -0.62      3.03 o 
  -6   3   9       28.67       24.46      4.54 o 
  -5   3   9       26.62       29.53      4.83 o 
  -4   3   9       78.06       83.18      6.70 o 
  -3   3   9       94.47       85.20      6.79 o 
  -2   3   9       25.79       36.28      5.40 o 
  -1   3   9        0.28       -0.30      2.34 o 
   0   3   9      149.16      123.39      8.21 o 
   1   3   9       41.15       31.76      5.50 o 
  -5   4   9       35.88       44.82      4.11 o 
  -4   4   9       17.60       17.82      4.29 o 
  -3   4   9       34.11       31.88      5.44 o 
  -2   4   9       12.44       13.21      3.96 o 
  -1   4   9        2.31       -1.25      2.93 o 
   0   4   9        1.15       -1.23      2.75 o 
  -2  -9  10        9.21        5.69      3.64 o 
  -1  -9  10       10.11        8.72      3.50 o 
   0  -9  10       54.04       52.55      6.62 o 
   1  -9  10      180.74      176.17      9.95 o 
   2  -9  10       17.26       20.32      4.50 o 
   3  -9  10        6.76        1.29      2.20 o 
  -3  -8  10        4.00        3.34      3.09 o 
  -2  -8  10       25.06       34.73      5.48 o 
  -1  -8  10       39.75       46.93      5.99 o 
   0  -8  10       25.45       28.29      5.04 o 
   1  -8  10       40.52       37.52      5.63 o 
   2  -8  10      128.75      135.37      5.63 o 
   3  -8  10       41.44       53.19      4.39 o 
   4  -8  10        9.25       12.69      4.00 o 
  -4  -7  10       34.83       41.15      5.99 o 
  -3  -7  10       84.09       79.28      6.72 o 
  -2  -7  10       76.51       79.08      6.57 o 
  -1  -7  10       42.81       44.49      5.85 o 
   0  -7  10      150.38      144.90      5.60 o 
   1  -7  10       73.85       77.46      4.26 o 
   2  -7  10       44.18       38.47      3.64 o 
   3  -7  10        7.95        5.74      2.17 o 
   4  -7  10       18.61       16.98      4.38 o 
  -5  -6  10        2.60        3.52      3.28 o 
  -4  -6  10        7.12        3.21      2.92 o 
  -3  -6  10       96.19       93.51      6.97 o 
  -2  -6  10       79.75       79.80      6.40 o 
  -1  -6  10      161.05      148.46      8.60 o 
   0  -6  10      101.37      110.21      4.96 o 
   1  -6  10       91.29       84.01      4.42 o 
   2  -6  10       33.54       40.54      6.36 o 
   3  -6  10       67.88       71.92     11.74 o 
   4  -6  10       11.43       15.44      4.38 o 
  -5  -5  10       11.96       15.08      4.05 o 
  -4  -5  10       25.61       36.48      5.18 o 
  -3  -5  10       46.61       52.29      5.31 o 
  -2  -5  10      215.47      204.67     10.09 o 
  -1  -5  10      135.82      139.04      8.25 o 
   0  -5  10        8.24        5.96      2.04 o 
   1  -5  10       75.03       76.48      4.24 o 
   2  -5  10       18.73       19.94      4.22 o 
   3  -5  10       52.65       63.14      4.16 o 
   4  -5  10       71.34       70.84      6.53 o 
  -6  -4  10       40.91       43.22      5.68 o 
  -5  -4  10       65.36       51.55      5.19 o 
  -4  -4  10       99.92       95.02      6.80 o 
  -3  -4  10       65.72       68.76      6.00 o 
  -2  -4  10       13.55       13.83      3.87 o 
  -1  -4  10        0.54       -0.89      2.15 o 
   0  -4  10       39.26       41.26      8.61 o 
   1  -4  10        1.72        0.25      1.56 o 
   2  -4  10       18.22       21.55      3.03 o 
   3  -4  10       90.15       99.45      5.06 o 
   4  -4  10       55.29       57.09      6.66 o 
  -6  -3  10       22.02       21.42      4.37 o 
  -5  -3  10       53.68       74.08      6.08 o 
  -4  -3  10       10.76        8.87      3.21 o 
  -3  -3  10       43.48       46.17      5.55 o 
  -2  -3  10       29.16       26.80      4.46 o 
  -1  -3  10       24.52       30.20      4.87 o 
   0  -3  10       40.96       43.30      5.89 o 
   1  -3  10       24.24       31.32      3.48 o 
   2  -3  10       22.17       22.58      3.25 o 
   3  -3  10      132.84      137.48      5.85 o 
   4  -3  10       26.68       36.19      5.54 o 
  -6  -2  10      148.98      164.05      8.95 o 
  -5  -2  10       70.18       65.20      5.80 o 
  -4  -2  10       29.22       24.00      4.36 o 
  -3  -2  10        0.51        3.74      2.79 o 
  -2  -2  10        4.81        0.05      2.15 o 
  -1  -2  10      215.49      206.78     10.17 o 
   0  -2  10      255.52      253.39     11.23 o 
   1  -2  10       95.28       95.74      4.91 o 
   2  -2  10       84.07       97.78      5.05 o 
   3  -2  10        4.53        3.03      2.19 o 
   4  -2  10        1.03       -1.11      2.92 o 
  -6  -1  10       25.40       28.60      4.81 o 
  -5  -1  10       29.33       23.59      4.53 o 
  -4  -1  10        9.98       12.06      3.60 o 
  -3  -1  10       21.30       17.75      4.18 o 
  -2  -1  10       48.08       47.14      5.86 o 
  -1  -1  10       96.48       93.51      7.03 o 
   0  -1  10       15.29        8.46      3.88 o 
   1  -1  10        0.27       -2.24      2.24 o 
   2  -1  10       64.84       62.30      4.53 o 
   3  -1  10       64.81       65.07      4.33 o 
  -5   0  10        2.28        4.11      2.84 o 
  -4   0  10        4.36        7.55      3.20 o 
  -3   0  10      176.67      171.20      9.36 o 
  -2   0  10       53.26       55.21      5.59 o 
  -1   0  10      136.23      132.71      8.29 o 
   0   0  10      234.47      223.58     10.80 o 
   1   0  10       59.36       59.88      6.04 o 
   2   0  10       10.82        8.84      3.78 o 
   3   0  10       16.46       11.80      4.28 o 
  -5   1  10        8.65       13.19      3.84 o 
  -4   1  10        9.21        4.69      3.07 o 
  -3   1  10       49.79       47.32      5.99 o 
  -2   1  10      141.57      143.46      8.66 o 
  -1   1  10       23.97       24.10      4.76 o 
   0   1  10        9.40        9.89      3.96 o 
   1   1  10        1.21       -1.95      2.74 o 
   2   1  10       11.93       11.75      4.14 o 
  -5   2  10       26.19       25.21      4.72 o 
  -4   2  10       39.94       29.14      5.10 o 
  -3   2  10       53.02       54.53      6.50 o 
  -2   2  10       54.76       44.50      6.18 o 
  -1   2  10       38.36       37.18      5.86 o 
   0   2  10        0.42       -0.94      2.71 o 
   1   2  10        6.03        3.64      3.55 o 
  -4   3  10       63.75       68.21      6.43 o 
  -3   3  10      117.28      135.09      8.91 o 
  -2   3  10       14.73       11.76      4.23 o 
  -1   3  10        0.49       -0.59      2.66 o 
  -2  -8  11       51.88       52.32      6.76 o 
  -1  -8  11       42.21       50.46      6.62 o 
   0  -8  11       43.85       42.31      6.31 o 
   1  -8  11       10.12       12.55      4.07 o 
   2  -8  11       98.84      111.12      5.47 o 
  -3  -7  11       51.46       59.13      7.01 o 
  -2  -7  11        5.58        3.10      3.18 o 
  -1  -7  11       68.97       66.69      6.23 o 
   0  -7  11       15.34       16.00      4.17 o 
   1  -7  11       50.43       51.16      4.23 o 
   2  -7  11        2.67       -0.94      1.91 o 
   3  -7  11        0.23        2.49      2.92 o 
  -4  -6  11        6.03        4.77      3.59 o 
  -3  -6  11        6.23        5.99      3.41 o 
  -2  -6  11       45.93       49.04      6.21 o 
  -1  -6  11       19.32       18.45      4.38 o 
   0  -6  11      146.35      158.59      6.25 o 
   1  -6  11        0.61        0.93      2.44 o 
   2  -6  11       10.72        9.20      2.54 o 
   3  -6  11       98.35      107.76      5.47 o 
  -4  -5  11       26.53       35.06      5.36 o 
  -3  -5  11       56.80       52.92      6.39 o 
  -2  -5  11       60.54       70.14      6.40 o 
  -1  -5  11      104.39      102.80      7.49 o 
   0  -5  11        0.68        1.74      1.97 o 
   1  -5  11        1.84       -1.67      1.67 o 
   2  -5  11       72.96       81.95      6.07 o 
   3  -5  11       15.98       17.65      3.26 o 
  -5  -4  11       27.17       24.13      4.77 o 
  -4  -4  11       25.77       19.27      4.59 o 
  -3  -4  11        5.92       11.51      3.64 o 
  -2  -4  11        9.89       14.72      4.04 o 
  -1  -4  11       65.32       65.73      6.16 o 
   0  -4  11        9.06        4.95      3.48 o 
   1  -4  11        0.91       -0.19      1.88 o 
   2  -4  11       48.74       52.38      4.47 o 
   3  -4  11       66.76       65.78      4.51 o 
  -5  -3  11       31.37       37.48      5.46 o 
  -4  -3  11       44.00       60.46      6.56 o 
  -3  -3  11        0.95        0.93      2.62 o 
  -2  -3  11       11.82       10.93      3.81 o 
  -1  -3  11       24.50       31.62      5.33 o 
   0  -3  11       15.96        9.95      3.92 o 
   1  -3  11       32.65       38.83      4.69 o 
   2  -3  11       51.85       57.13      6.50 o 
   3  -3  11       66.34       67.04      4.62 o 
  -5  -2  11       74.97       69.17      6.38 o 
  -4  -2  11        4.23        8.28      3.65 o 
  -3  -2  11       16.98       20.10      4.65 o 
  -2  -2  11        0.30       -1.85      2.44 o 
  -1  -2  11        3.21        0.19      2.74 o 
   0  -2  11      172.91      174.93      9.87 o 
   1  -2  11       54.31       52.96      6.80 o 
   2  -2  11        2.07       -0.22      2.08 o 
  -5  -1  11       16.86       21.20      4.76 o 
  -4  -1  11        2.48        1.61      2.96 o 
  -3  -1  11        0.29       -1.95      2.67 o 
  -2  -1  11       27.30       26.39      4.96 o 
  -1  -1  11      157.71      154.65      9.45 o 
   0  -1  11       17.37       21.62      5.05 o 
   1  -1  11       39.83       42.60      6.09 o 
   2  -1  11       76.60       78.80      7.11 o 
  -4   0  11       53.55       70.30      6.47 o 
  -3   0  11       15.02       18.95      4.56 o 
  -2   0  11       42.45       41.70      6.05 o 
  -1   0  11       58.65       63.68      6.26 o 
   0   0  11       85.69       85.81      7.30 o 
   1   0  11        9.68        6.83      3.95 o 
  -3   1  11       43.26       46.42      6.47 o 
  -2   1  11        8.43        4.72      3.11 o 
  -1   1  11       13.93        6.13      3.59 o 
  -1  -6  12       35.89       29.10      5.42 o 
  -2  -5  12       43.96       45.31      6.52 o 
  -1  -5  12       29.42       30.68      5.51 o 
   0  -5  12       13.09        6.71      3.72 o 
   1  -5  12        0.42       -1.30      1.76 o 
  -3  -4  12        4.68        5.21      3.63 o 
  -2  -4  12       12.33        6.47      3.14 o 
  -1  -4  12       26.37       27.32      5.32 o 
   0  -4  12       35.38       37.32      5.87 o 
   1  -4  12        5.49        3.25      2.25 o 
  -3  -3  12       44.00       54.72      6.86 o 
  -2  -3  12       13.73       17.68      4.62 o 
  -1  -3  12       43.30       37.29      6.04 o 
   0  -3  12        0.41        1.39      2.89 o 
  -2  -2  12       23.53       25.76      5.35 o 
  -1  -2  12        1.70        3.02      3.11 o 
                                                 
